# Supplementary material for: Housing land transaction data and structural econometric estimation of preference parameters for urban economic simulation models
Source: Data Brief. 2015 Oct 13;5:447–52. doi: 10.1016/j.dib.2015.09.047 (PMC4610962; doi:10.1016/j.dib.2015.09.047)
Supplement: Supplementary file 1 — Supplementary material [file mmc1.xls]

URBAN;YEAR;SURFACE;RENT;DISTANCE;DENSITY
dijon;2000;843;719	68;15	4;0	94209
dijon;2000;1821;1721	16;15	4;0	94209
dijon;2004;716;4600	00;15	4;0	94209
dijon;2006;614;272	00;15	4;0	94209
dijon;2006;3180;48	00;15	4;0	94209
dijon;2000;749;1147	80;32	1;0	84544
dijon;2000;712;1147	80;32	1;0	84544
dijon;2000;704;1096	20;32	1;0	84544
dijon;2000;702;1198	16;32	1;0	84544
dijon;2002;668;268	80;32	1;0	84544
dijon;2004;700;1520	00;32	1;0	84544
dijon;2004;700;1520	00;32	1;0	84544
dijon;2004;1193;1940	00;32	1;0	84544
dijon;2004;1193;1940	00;32	1;0	84544
dijon;2004;700;1720	00;32	1;0	84544
dijon;2004;700;1720	00;32	1;0	84544
dijon;2004;1097;2000	00;32	1;0	84544
dijon;2006;570;1700	00;32	1;0	84544
dijon;2006;1362;3200	00;32	1;0	84544
dijon;2006;700;2220	00;32	1;0	84544
dijon;2006;1520;2980	00;26;0	32454
dijon;2000;1600;1829	40;29	4;0	52863
dijon;2000;1205;1981	84;29	4;0	52863
dijon;2002;2400;3658	76;29	4;0	52863
dijon;2004;1301;3460	00;29	4;0	52863
dijon;2006;3566;1273	28;29	4;0	52863
dijon;2006;1034;620	40;29	4;0	52863
dijon;2006;1217;3800	00;29	4;0	52863
dijon;2006;2000;4600	00;29	4;0	52863
dijon;2006;2100;6720	00;29	4;0	52863
dijon;2006;1023;3030	40;29	4;0	52863
dijon;2000;954;1829	40;23	5;0	8284
dijon;2000;853;1524	48;23	5;0	8284
dijon;2000;446;304	88;23	5;0	8284
dijon;2000;989;2134	28;23	5;0	8284
dijon;2002;1143;3200	00;23	5;0	8284
dijon;2004;645;2458	00;23	5;0	8284
dijon;2004;676;2574	00;23	5;0	8284
dijon;2004;615;2454	00;23	5;0	8284
dijon;2004;1306;597	12;23	5;0	8284
dijon;2004;2125;6960	00;23	5;0	8284
dijon;2004;676;2574	00;23	5;0	8284
dijon;2004;1329;2600	00;23	5;0	8284
dijon;2004;629;1830	00;23	5;0	8284
dijon;2006;1139;1042	00;23	5;0	8284
dijon;2006;592;1776	00;23	5;0	8284
dijon;2000;666;2436	76;11	2;0	95222
dijon;2000;688;2512	36;11	2;0	95222
dijon;2000;715;2683	12;11	2;0	95222
dijon;2000;676;2634	32;11	2;0	95222
dijon;2000;800;2744	08;11	2;0	95222
dijon;2000;600;2305	04;11	2;0	95222
dijon;2000;732;2805	08;11	2;0	95222
dijon;2000;730;2622	12;11	2;0	95222
dijon;2000;692;2524	56;11	2;0	95222
dijon;2002;611;2188	12;11	2;0	95222
dijon;2002;1406;857	68;11	2;0	95222
dijon;2004;2000;6480	00;11	2;0	95222
dijon;2004;1525;4878	40;11	2;0	95222
dijon;2004;5207;7600	00;11	2;0	95222
dijon;2004;1501;5003	36;11	2;0	95222
dijon;2004;3345;9120	00;11	2;0	95222
dijon;2004;1503;5040	00;11	2;0	95222
dijon;2004;1513;4920	00;11	2;0	95222
dijon;2004;2291;7080	00;11	2;0	95222
dijon;2004;2825;8080	00;11	2;0	95222
dijon;2004;894;3000	00;11	2;0	95222
dijon;2004;2055;6820	00;11	2;0	95222
dijon;2004;1997;6760	00;11	2;0	95222
dijon;2004;1543;5440	00;11	2;0	95222
dijon;2004;1503;5040	00;11	2;0	95222
dijon;2004;1543;5440	00;11	2;0	95222
dijon;2004;1997;6760	00;11	2;0	95222
dijon;2004;2055;6820	00;11	2;0	95222
dijon;2004;2291;7080	00;11	2;0	95222
dijon;2006;1044;6048	00;11	2;0	95222
dijon;2006;104;548	80;11	2;0	95222
dijon;2000;6521;487	84;23	9;0	128371
dijon;2002;1605;609	80;23	9;0	128371
dijon;2002;934;1128	12;23	9;0	128371
dijon;2002;813;1097	64;23	9;0	128371
dijon;2002;1581;548	80;23	9;0	128371
dijon;2004;1500;1219	60;23	9;0	128371
dijon;2004;1226;880	00;23	9;0	128371
dijon;2004;1139;1402	52;23	9;0	128371
dijon;2004;850;850	00;23	9;0	128371
dijon;2004;2285;914	68;23	9;0	128371
dijon;2004;3661;1036	64;23	9;0	128371
dijon;2004;1465;1523	60;23	9;0	128371
dijon;2004;1278;1120	00;23	9;0	128371
dijon;2004;1341;1402	52;23	9;0	128371
dijon;2004;960;20	00;23	9;0	128371
dijon;2004;1570;91	48;23	9;0	128371
dijon;2004;850;850	00;23	9;0	128371
dijon;2004;850;850	00;23	9;0	128371
dijon;2004;3523;1036	64;23	9;0	128371
dijon;2004;3661;1036	64;23	9;0	128371
dijon;2004;2201;1828	00;23	9;0	128371
dijon;2004;2285;914	68;23	9;0	128371
dijon;2006;770;1280	00;23	9;0	128371
dijon;2006;886;1200	00;23	9;0	128371
dijon;2006;888;1200	00;23	9;0	128371
dijon;2006;1300;2340	00;23	9;0	128371
dijon;2006;1864;1491	20;23	9;0	128371
dijon;2006;900;1580	00;23	9;0	128371
dijon;2006;900;1620	00;23	9;0	128371
dijon;2000;1799;426	84;41	8;0	53038
dijon;2002;1401;1024	44;41	8;0	53038
dijon;2004;352;120	00;41	8;0	53038
dijon;2004;352;120	00;41	8;0	53038
dijon;2004;687;517	80;41	8;0	53038
dijon;2004;1706;1040	68;41	8;0	53038
dijon;2004;1018;800	00;41	8;0	53038
dijon;2006;1712;1360	00;41	8;0	53038
dijon;2006;1056;1943	04;41	8;0	53038
dijon;2006;850;1700	00;41	8;0	53038
dijon;2002;1000;445	16;40	1;0	53291
dijon;2004;336;45	76;40	1;0	53291
dijon;2006;6118;1223	60;40	1;0	53291
dijon;2006;941;600	00;40	1;0	53291
dijon;2006;1850;1600	00;40	1;0	53291
dijon;2006;1500;1000	00;40	1;0	53291
dijon;2000;1039;884	20;31	8;0
dijon;2000;785;57	44;31	8;0
dijon;2002;1254;1097	64;31	8;0
dijon;2002;1000;914	68;31	8;0
dijon;2002;1075;491	64;31	8;0
dijon;2002;1372;1036	00;31	8;0
dijon;2000;2093;765	80;26	6;0	111214
dijon;2000;540;853	72;26	6;0	111214
dijon;2000;146;243	92;26	6;0	111214
dijon;2002;1000;2378	20;26	6;0	111214
dijon;2002;800;1902	56;26	6;0	111214
dijon;2002;890;1768	40;26	6;0	111214
dijon;2002;813;1798	88;26	6;0	111214
dijon;2004;3439;3172	00;26	6;0	111214
dijon;2004;1393;3397	80;26	6;0	111214
dijon;2004;1393;3397	80;26	6;0	111214
dijon;2006;933;2789	60;26	6;0	111214
dijon;2006;1078;3119	20;26	6;0	111214
dijon;2006;771;2583	20;26	6;0	111214
dijon;2006;266;425	60;26	6;0	111214
dijon;2006;1114;4456	00;26	6;0	111214
dijon;2006;1089;3079	60;26	6;0	111214
dijon;2006;1622;6812	40;26	6;0	111214
dijon;2006;864;3628	80;26	6;0	111214
dijon;2006;1023;4296	60;26	6;0	111214
dijon;2006;894;3754	80;26	6;0	111214
dijon;2002;960;92	00;50	6;0
dijon;2006;2952;73	20;50	6;0
dijon;2000;912;1030	56;21	7;0	745
dijon;2004;1100;1945	24;21	7;0	745
dijon;2006;710;1200	00;21	7;0	745
dijon;2000;3250;131	76;14	5;0	129066
dijon;2004;827;1535	20;33;0	66287
dijon;2006;763;1437	60;33;0	66287
dijon;2006;800;2400	00;33;0	66287
dijon;2000;5317;1006	16;35	7;0	5029
dijon;2006;309;8	00;35	7;0	5029
dijon;2006;6280;40	00;35	7;0	5029
dijon;2004;663;244	00;28	9;0
dijon;2006;2301;4100	00;28	9;0
dijon;2006;1198;1260	00;35	9;0	22685
dijon;2006;742;60	00;35	9;0	22685
dijon;2004;714;1700	00;29	1;0	23345
dijon;2006;411;115	08;29	1;0	23345
dijon;2006;326;101	12;29	1;0	23345
dijon;2006;335;103	64;29	1;0	23345
dijon;2006;273;86	28;29	1;0	23345
dijon;2006;1412;48	80;29	1;0	23345
dijon;2006;620;20	00;29	1;0	23345
dijon;2006;2011;40	00;29	1;0	23345
dijon;2000;3895;609	80;41	2;0	26813
dijon;2000;2892;457	36;41	2;0	26813
dijon;2002;274;24	40;41	2;0	26813
dijon;2004;1584;1352	28;41	2;0	26813
dijon;2004;1700;829	60;41	2;0	26813
dijon;2006;500;640	00;41	2;0	26813
dijon;2000;1505;243	92;41	8;0
dijon;2000;983;823	24;24	5;0	35147
dijon;2000;1226;1570	00;24	5;0	35147
dijon;2000;1024;1092	76;24	5;0	35147
dijon;2000;1475;975	68;24	5;0	35147
dijon;2004;787;1574	00;24	5;0	35147
dijon;2004;541;1082	00;24	5;0	35147
dijon;2006;1224;2840	00;24	5;0	35147
dijon;2000;1794;656	40;45	4;0	36225
dijon;2006;2083;914	80;45	4;0	36225
dijon;2006;896;1040	00;45	4;0	36225
dijon;2006;1209;2138	20;45	4;0	36225
dijon;2006;1118;2400	00;45	4;0	36225
dijon;2006;1040;2400	00;45	4;0	36225
dijon;2006;1259;1640	00;45	4;0	36225
dijon;2000;896;12	20;40	2;0	15343
dijon;2000;230;6	08;40	2;0	15343
dijon;2006;2004;609	80;40	2;0	15343
dijon;2006;510;6	00;40	2;0	15343
dijon;2006;143;57	20;40	2;0	15343
dijon;2004;900;300	00;40	8;0	34403
dijon;2000;1000;609	80;37	3;0	88643
dijon;2000;702;1128	12;37	3;0	88643
dijon;2000;708;1146	40;37	3;0	88643
dijon;2000;700;1311	08;37	3;0	88643
dijon;2000;717;1158	60;37	3;0	88643
dijon;2000;716;1128	12;37	3;0	88643
dijon;2000;746;1128	12;37	3;0	88643
dijon;2000;701;1128	12;37	3;0	88643
dijon;2000;783;1237	88;37	3;0	88643
dijon;2000;1509;1524	48;37	3;0	88643
dijon;2000;1014;1113	00;37	3;0	88643
dijon;2002;806;1524	48;37	3;0	88643
dijon;2002;830;899	00;37	3;0	88643
dijon;2002;1330;1219	60;37	3;0	88643
dijon;2002;720;790	28;37	3;0	88643
dijon;2002;800;975	68;37	3;0	88643
dijon;2002;1757;1524	52;37	3;0	88643
dijon;2004;2088;1528	00;37	3;0	88643
dijon;2004;858;1402	56;37	3;0	88643
dijon;2004;814;1341	60;37	3;0	88643
dijon;2004;606;1158	60;37	3;0	88643
dijon;2004;615;1158	60;37	3;0	88643
dijon;2004;609;1158	60;37	3;0	88643
dijon;2004;850;1341	60;37	3;0	88643
dijon;2004;751;1280	60;37	3;0	88643
dijon;2004;957;1341	60;37	3;0	88643
dijon;2004;701;1158	60;37	3;0	88643
dijon;2004;900;1341	60;37	3;0	88643
dijon;2004;611;1158	60;37	3;0	88643
dijon;2004;621;1158	60;37	3;0	88643
dijon;2004;815;1402	56;37	3;0	88643
dijon;2004;911;1402	56;37	3;0	88643
dijon;2004;841;1341	60;37	3;0	88643
dijon;2004;785;1280	56;37	3;0	88643
dijon;2006;1355;2640	00;37	3;0	88643
dijon;2006;725;2560	00;37	3;0	88643
dijon;2006;286;40	00;37	3;0	88643
dijon;2006;729;1800	00;37	3;0	88643
dijon;2006;1063;600	00;37	3;0	88643
dijon;2006;1610;1800	00;37	3;0	88643
dijon;2006;2461;592	00;37	3;0	88643
dijon;2006;753;900	00;37	3;0	88643
dijon;2000;756;1707	44;18	8;0	11249
dijon;2000;799;1737	92;18	8;0	11249
dijon;2000;900;1798	88;18	8;0	11249
dijon;2000;1094;1951	36;18	8;0	11249
dijon;2000;752;1707	44;18	8;0	11249
dijon;2000;712;1389	36;25	6;0	148482
dijon;2000;804;1890	36;25	6;0	148482
dijon;2000;717;1399	12;25	6;0	148482
dijon;2000;648;1264	48;25	6;0	148482
dijon;2000;1690;2439	20;17	8;0	98293
dijon;2004;1236;2683	12;17	8;0	98293
dijon;2004;1003;3040	00;17	8;0	98293
dijon;2004;1196;3120	00;17	8;0	98293
dijon;2004;1176;3120	00;17	8;0	98293
dijon;2004;878;2940	00;17	8;0	98293
dijon;2004;985;2772	00;17	8;0	98293
dijon;2004;1196;3120	00;17	8;0	98293
dijon;2004;1103;3040	00;17	8;0	98293
dijon;2004;1176;3120	00;17	8;0	98293
dijon;2006;1209;6576	96;17	8;0	98293
dijon;2006;757;4200	00;17	8;0	98293
dijon;2006;1455;8880	00;17	8;0	98293
dijon;2006;904;4787	28;17	8;0	98293
dijon;2000;1800;658	56;25	1;0	9462
dijon;2006;4856;333	32;25	1;0	9462
dijon;2000;900;1268	36;24	2;0	99089
dijon;2004;1270;3600	00;24	2;0	99089
dijon;2004;1389;3819	72;24	2;0	99089
dijon;2006;1358;8906	00;24	2;0	99089
dijon;2000;1478;708	88;40	3;0	24232
dijon;2004;7713;1220	00;40	3;0	24232
dijon;2004;870;870	00;40	3;0	24232
dijon;2004;1000;1000	00;40	3;0	24232
dijon;2006;2515;600	00;40	3;0	24232
dijon;2006;500;120	00;40	3;0	24232
dijon;2006;700;960	00;40	3;0	24232
dijon;2006;4085;3210	40;40	3;0	24232
dijon;2006;1180;1308	00;40	3;0	24232
dijon;2006;594;1432	00;40	3;0	24232
dijon;2006;688;1800	00;40	3;0	24232
dijon;2006;1000;1204	40;40	3;0	24232
dijon;2000;1154;1372	04;30	5;0
dijon;2006;1225;800	00;44	9;0	22329
dijon;2000;823;1463	52;23	2;0	37471
dijon;2000;1079;1585	48;23	2;0	37471
dijon;2006;970;3492	00;23	2;0	37471
dijon;2006;1179;4244	40;23	2;0	37471
dijon;2006;1275;4400	00;20	8;0	11448
dijon;2006;131;104	80;20	8;0	11448
dijon;2000;1788;1341	56;31;0	52193
dijon;2006;700;1960	00;31;0	52193
dijon;2006;681;1906	80;31;0	52193
dijon;2006;789;2209	20;31;0	52193
dijon;2006;708;2280	00;31;0	52193
dijon;2006;705;1971	20;31;0	52193
dijon;2006;745;2026	40;31;0	52193
dijon;2006;736;2060	80;31;0	52193
dijon;2006;729;2041	20;31;0	52193
dijon;2000;1481;914	68;35	7;0	23504
dijon;2000;998;1213	48;35	7;0	23504
dijon;2000;893;544	56;35	7;0	23504
dijon;2002;2044;1555	00;35	7;0	23504
dijon;2002;622;378	00;35	7;0	23504
dijon;2002;863;684	12;35	7;0	23504
dijon;2006;2381;3333	40;47	1;0	2559
dijon;2004;700;18	28;29	1;0	79442
dijon;2004;700;18	28;29	1;0	79442
dijon;2004;1026;244	00;29	1;0	79442
dijon;2006;1979;1300	00;29	1;0	79442
dijon;2006;1817;1300	00;29	1;0	79442
dijon;2006;529;160	00;29	1;0	79442
dijon;2004;1209;600	00;47	4;0	4942
dijon;2006;1909;600	00;47	4;0	4942
dijon;2006;799;260	00;47	4;0	4942
dijon;2006;1031;600	00;47	4;0	4942
dijon;2006;1853;1000	00;47	4;0	4942
dijon;2004;1700;204	00;42	5;0	31328
dijon;2004;3281;393	72;42	5;0	31328
dijon;2006;165;19	80;42	5;0	31328
dijon;2006;241;28	92;42	5;0	31328
dijon;2000;436;609	80;13	4;0	572193
dijon;2002;1232;3048	96;13	4;0	572193
dijon;2006;508;101	60;13	4;0	572193
dijon;2006;1015;203	00;13	4;0	572193
dijon;2006;429;60	00;13	4;0	572193
dijon;2006;1168;32	00;13	4;0	572193
dijon;2000;2537;731	76;26	7;0
dijon;2000;2089;1036	64;26	7;0
dijon;2000;655;1917	20;19	9;0	345005
dijon;2000;435;224	44;19	9;0	345005
dijon;2000;529;274	20;19	9;0	345005
dijon;2000;430;222	88;19	9;0	345005
dijon;2004;9000;2520	00;19	9;0	345005
dijon;2004;601;2163	60;19	9;0	345005
dijon;2006;729;3721	68;19	9;0	345005
dijon;2006;640;3267	32;19	9;0	345005
dijon;2006;660;3369	44;19	9;0	345005
dijon;2006;726;3706	36;19	9;0	345005
dijon;2006;600;3063	12;19	9;0	345005
dijon;2006;641;3272	44;19	9;0	345005
dijon;2006;600;3063	12;19	9;0	345005
dijon;2006;726;3706	36;19	9;0	345005
dijon;2006;620;3165	24;19	9;0	345005
dijon;2006;636;3246	92;19	9;0	345005
dijon;2006;615;3139	68;19	9;0	345005
dijon;2006;1017;6140	00;19	9;0	345005
dijon;2006;1338;7708	00;19	9;0	345005
dijon;2006;742;3760	00;19	9;0	345005
dijon;2006;601;3068	24;19	9;0	345005
dijon;2006;668;3410	28;19	9;0	345005
dijon;2006;613;3129	48;19	9;0	345005
dijon;2006;615;3139	68;19	9;0	345005
dijon;2006;726;1958	28;19	9;0	345005
dijon;2006;907;5952	00;19	9;0	345005
dijon;2006;2640;10400	00;19	9;0	345005
dijon;2004;2099;1097	76;44	1;0	33199
dijon;2000;1279;1036	64;42	4;0
dijon;2000;1262;2335	52;20	1;0	106452
dijon;2000;802;2070	24;20	1;0	106452
dijon;2000;1088;2167	84;20	1;0	106452
dijon;2000;801;2070	24;20	1;0	106452
dijon;2000;991;2134	28;20	1;0	106452
dijon;2002;917;2427	00;20	1;0	106452
dijon;2002;894;2396	48;20	1;0	106452
dijon;2002;2101;2888	00;20	1;0	106452
dijon;2002;1304;2360	00;20	1;0	106452
dijon;2002;1852;2580	00;20	1;0	106452
dijon;2002;206;192	00;20	1;0	106452
dijon;2002;1061;1941	00;20	1;0	106452
dijon;2002;1433;2460	00;20	1;0	106452
dijon;2004;800;2240	00;20	1;0	106452
dijon;2004;800;2608	00;20	1;0	106452
dijon;2004;735;2544	00;20	1;0	106452
dijon;2004;745;2552	00;20	1;0	106452
dijon;2004;819;2632	00;20	1;0	106452
dijon;2004;813;2628	00;20	1;0	106452
dijon;2004;693;2468	00;20	1;0	106452
dijon;2004;723;2512	00;20	1;0	106452
dijon;2004;698;2484	00;20	1;0	106452
dijon;2004;819;2620	00;20	1;0	106452
dijon;2004;819;2620	00;20	1;0	106452
dijon;2006;673;3284	00;20	1;0	106452
dijon;2006;162;192	00;20	1;0	106452
dijon;2004;1436;329	32;30	1;0	5895
dijon;2006;739;840	00;30	1;0	5895
dijon;2006;800;960	00;30	1;0	5895
dijon;2006;1221;1800	00;26	7;0
dijon;2000;702;786	64;22	6;0	59394
dijon;2000;782;914	68;22	6;0	59394
dijon;2002;1075;1054	96;22	6;0	59394
dijon;2000;1000;1183	00;31	2;0	96265
dijon;2000;1503;1524	48;31	2;0	96265
dijon;2000;1448;441	48;31	2;0	96265
dijon;2002;1011;1469	60;31	2;0	96265
dijon;2002;961;1415	96;31	2;0	96265
dijon;2002;917;1362	28;31	2;0	96265
dijon;2002;1216;1598	88;31	2;0	96265
dijon;2002;2115;3049	00;31	2;0	96265
dijon;2004;1068;2084	00;31	2;0	96265
dijon;2004;201;120	00;31	2;0	96265
dijon;2004;742;1357	40;31	2;0	96265
dijon;2004;788;1600	00;31	2;0	96265
dijon;2004;742;1500	00;31	2;0	96265
dijon;2006;942;2812	00;31	2;0	96265
dijon;2006;810;2560	00;31	2;0	96265
dijon;2006;1041;1951	36;31	2;0	96265
dijon;2006;710;2120	00;31	2;0	96265
dijon;2006;308;558	00;31	2;0	96265
dijon;2002;1379;304	88;29	1;0	2303
dijon;2002;2033;731	72;29	1;0	2303
dijon;2004;630;3073	36;29	1;0	2303
dijon;2000;793;145	08;21	2;0	70004
dijon;2000;944;161	60;21	2;0	70004
dijon;2004;2129;400	00;21	2;0	70004
dijon;2004;469;60	00;21	2;0	70004
dijon;2004;3607;8000	00;21	2;0	70004
dijon;2006;1234;120	00;21	2;0	70004
dijon;2004;2289;2233	16;24	4;0	191903
dijon;2004;2031;1982	24;24	4;0	191903
dijon;2004;4059;3084	84;24	4;0	191903
dijon;2006;2077;6800	00;24	4;0	191903
dijon;2006;1491;1740	00;24	4;0	191903
dijon;2006;646;3600	00;24	4;0	191903
dijon;2006;888;5060	80;24	4;0	191903
dijon;2006;991;5439	40;24	4;0	191903
dijon;2006;662;3927	60;24	4;0	191903
dijon;2006;843;4808	80;24	4;0	191903
dijon;2006;609;3620	20;24	4;0	191903
dijon;2006;872;4971	20;24	4;0	191903
dijon;2006;2005;7200	00;24	4;0	191903
dijon;2006;291;80	00;30	3;0
dijon;2002;2168;953	84;16	4;0	143252
dijon;2002;1029;2572	68;16	4;0	143252
dijon;2002;1707;832	72;16	4;0	143252
dijon;2002;1037;2592	48;16	4;0	143252
dijon;2002;800;2561	16;16	4;0	143252
dijon;2002;924;2469	60;16	4;0	143252
dijon;2004;2397;1104	80;16	4;0	143252
dijon;2004;2363;1302	00;16	4;0	143252
dijon;2006;1927;528	80;16	4;0	143252
dijon;2000;1823;640	28;38	3;0	4
dijon;2006;1792;2440	00;38	3;0	4
dijon;2000;617;1067	16;37	1;0
dijon;2000;3348;1097	64;37	1;0
dijon;2006;1194;1200	00;37	1;0
dijon;2002;1650;1725	76;24	1;0
dijon;2002;2610;212	00;24	1;0
dijon;2004;803;305	00;24	1;0
dijon;2006;1629;3360	00;24	1;0
dijon;2000;3350;6	08;48	9;0	16615
dijon;2006;1310;1152	80;48	9;0	16615
dijon;2006;1310;1152	80;48	9;0	16615
dijon;2000;1292;3353	88;20	2;0	85483
dijon;2002;1473;3859	08;20	2;0	85483
dijon;2004;1330;3658	80;20	2;0	85483
dijon;2004;2622;6064	00;20	2;0	85483
dijon;2002;1102;854	00;25	9;0	22085
dijon;2002;1799;1164	44;25	9;0	22085
dijon;2006;1310;2400	00;25	9;0	22085
dijon;2000;1164;3049	00;0;0	725268
dijon;2000;256;107	32;0;0	725268
dijon;2000;116;60	96;0;0	725268
dijon;2002;159;731	76;0;0	725268
dijon;2002;805;3658	76;0;0	725268
dijon;2002;700;2195	28;0;0	725268
dijon;2002;761;1219	60;0;0	725268
dijon;2002;586;3020	00;0;0	725268
dijon;2002;335;834	68;0;0	725268
dijon;2002;499;2804	00;0;0	725268
dijon;2004;551;3306	00;0;0	725268
dijon;2004;565;3390	00;0;0	725268
dijon;2004;586;3516	00;0;0	725268
dijon;2004;551;3306	00;0;0	725268
dijon;2004;522;3132	00;0;0	725268
dijon;2004;618;3708	00;0;0	725268
dijon;2004;536;3216	00;0;0	725268
dijon;2004;546;3276	00;0;0	725268
dijon;2004;598;3588	00;0;0	725268
dijon;2004;522;3132	00;0;0	725268
dijon;2004;526;3156	04;0;0	725268
dijon;2004;689;4134	00;0;0	725268
dijon;2004;566;3396	00;0;0	725268
dijon;2004;1954;6600	00;0;0	725268
dijon;2004;586;3516	00;0;0	725268
dijon;2004;590;3540	00;0;0	725268
dijon;2004;586;3516	00;0;0	725268
dijon;2004;523;3138	00;0;0	725268
dijon;2004;118;35	40;0;0	725268
dijon;2004;531;2880	00;0;0	725268
dijon;2004;503;3018	00;0;0	725268
dijon;2004;661;3966	00;0;0	725268
dijon;2004;673;4338	04;0;0	725268
dijon;2004;545;3270	00;0;0	725268
dijon;2004;2082;7400	00;0;0	725268
dijon;2004;594;3564	00;0;0	725268
dijon;2004;699;4194	00;0;0	725268
dijon;2006;581;172	00;0;0	725268
dijon;2006;702;190	00;0;0	725268
dijon;2006;1260;384	00;0;0	725268
dijon;2006;242;6	00;29	9;0
dijon;2002;1874;922	64;28	5;0	73321
dijon;2002;942;610	24;28	5;0	73321
dijon;2004;2085;32	00;28	5;0	73321
dijon;2006;1200;1000	00;28	5;0	73321
dijon;2006;1000;840	00;28	5;0	73321
dijon;2000;966;518	32;27	7;0
dijon;2000;1025;548	80;27	7;0
dijon;2000;1932;518	32;27	7;0
dijon;2002;514;213	44;27	7;0
dijon;2002;1000;548	80;27	7;0
dijon;2002;1000;609	80;27	7;0
dijon;2002;1000;1646	44;27	7;0
dijon;2004;1580;1156	56;27	7;0
dijon;2006;270;324	00;27	7;0
dijon;2000;4111;121	96;36	6;0	53107
dijon;2000;959;853	72;36	6;0	53107
dijon;2000;5687;152	44;36	6;0	53107
dijon;2002;1159;1341	56;36	6;0	53107
dijon;2002;1147;1219	56;36	6;0	53107
dijon;2002;1172;1219	60;36	6;0	53107
dijon;2002;1005;1286	64;36	6;0	53107
dijon;2002;1005;1286	64;36	6;0	53107
dijon;2002;1012;1219	60;36	6;0	53107
dijon;2006;900;1200	00;36	6;0	53107
dijon;2002;816;1951	36;17	9;0	34041
dijon;2002;1077;2012	32;17	9;0	34041
dijon;2002;1112;2073	32;17	9;0	34041
dijon;2000;1322;967	40;33	7;0	45767
dijon;2000;1324;968	84;33	7;0	45767
dijon;2000;1798;1646	44;33	7;0	45767
dijon;2006;1049;2727	40;33	7;0	45767
dijon;2006;1050;2730	00;33	7;0	45767
dijon;2000;1833;914	68;47	5;0	62906
dijon;2002;1408;557	36;47	5;0	62906
dijon;2002;700;341	48;47	5;0	62906
dijon;2002;801;304	88;47	5;0	62906
dijon;2004;1004;365	88;47	5;0	62906
dijon;2004;947;501	60;47	5;0	62906
dijon;2004;1240;9	16;47	5;0	62906
dijon;2004;4720;856	00;47	5;0	62906
dijon;2004;1940;853	80;47	5;0	62906
dijon;2006;1665;1340	00;47	5;0	62906
dijon;2006;1501;1200	00;47	5;0	62906
dijon;2006;1498;1200	00;47	5;0	62906
dijon;2006;1490;1360	00;47	5;0	62906
dijon;2006;1202;1120	00;47	5;0	62906
dijon;2006;1500;1620	00;47	5;0	62906
dijon;2006;1019;2720	00;24	9;0
dijon;2006;1210;120	00;24	2;0	1502
dijon;2006;200;60	80;24	2;0	1502
dijon;2006;750;1600	00;33;0	34403
dijon;2006;1000;2000	00;33;0	34403
dijon;2006;1282;4200	00;18	4;0	80223
dijon;2006;954;4000	00;18	4;0	80223
dijon;2000;803;1713	84;23	8;0	94382
dijon;2000;811;1728	76;23	8;0	94382
dijon;2000;809;1726	64;23	8;0	94382
dijon;2000;808;1724	52;23	8;0	94382
dijon;2002;840;3326	40;23	8;0	94382
dijon;2002;843;3338	28;23	8;0	94382
dijon;2002;700;2772	00;23	8;0	94382
dijon;2004;823;3259	08;23	8;0	94382
dijon;2004;905;3583	80;23	8;0	94382
dijon;2006;1513;4900	00;23	8;0	94382
dijon;2006;718;3120	00;23	8;0	94382
dijon;2006;702;4212	00;23	8;0	94382
dijon;2006;816;4896	00;23	8;0	94382
dijon;2006;702;4212	00;23	8;0	94382
dijon;2006;702;4212	00;23	8;0	94382
dijon;2006;1152;6912	00;23	8;0	94382
dijon;2006;761;4566	00;23	8;0	94382
dijon;2006;775;4650	00;23	8;0	94382
dijon;2006;828;4968	00;23	8;0	94382
dijon;2006;702;4212	00;23	8;0	94382
dijon;2006;755;4530	00;23	8;0	94382
dijon;2006;734;4404	00;23	8;0	94382
dijon;2006;759;4554	00;23	8;0	94382
dijon;2006;822;4932	00;23	8;0	94382
dijon;2006;747;4482	00;23	8;0	94382
dijon;2006;700;4200	00;23	8;0	94382
dijon;2006;702;4212	00;23	8;0	94382
dijon;2006;812;4872	00;23	8;0	94382
dijon;2006;816;4896	00;23	8;0	94382
dijon;2006;839;5034	00;23	8;0	94382
dijon;2006;947;5682	00;23	8;0	94382
dijon;2000;679;3049	00;24;0	73344
dijon;2004;845;3800	00;24;0	73344
dijon;2004;667;3597	80;24;0	73344
dijon;2006;677;4400	00;24;0	73344
dijon;2006;1800;4600	00;27	9;0
dijon;2006;1200;4390	56;27	9;0
dijon;2004;1080;1829	40;33;0	34777
dijon;2004;257;407	48;33;0	34777
dijon;2000;1602;426	84;23	3;0	25456
dijon;2002;1000;488	00;23	3;0	25456
dijon;2004;1000;611	56;23	3;0	25456
dijon;2004;1720;152	40;23	3;0	25456
dijon;2004;1450;1019	04;23	3;0	25456
dijon;2004;1214;920	00;23	3;0	25456
dijon;2004;1214;920	00;23	3;0	25456
dijon;2006;1245;640	00;23	3;0	25456
dijon;2006;256;16	00;23	3;0	25456
dijon;2006;3580;1020	00;23	3;0	25456
dijon;2006;520;720	00;23	3;0	25456
dijon;2004;5789;3536	80;32	8;0
dijon;2000;1499;1707	44;19	6;0	38272
dijon;2000;475;95	72;19	6;0	38272
dijon;2000;402;81	12;19	6;0	38272
dijon;2000;2088;670	76;19	6;0	38272
dijon;2002;956;1524	48;19	6;0	38272
dijon;2004;6750;24	00;19	6;0	38272
dijon;2004;903;3048	96;19	6;0	38272
dijon;2004;1637;1842	80;19	6;0	38272
dijon;2004;2295;2400	00;19	6;0	38272
dijon;2004;1390;20	00;19	6;0	38272
dijon;2004;578;18	28;19	6;0	38272
dijon;2006;280;112	00;40	7;0	27857
dijon;2006;400;166	40;40	7;0	27857
dijon;2000;4457;1036	64;34	6;0	17767
dijon;2000;1372;334	64;34	6;0	17767
dijon;2000;583;106	64;34	6;0	17767
dijon;2000;1662;18	28;34	6;0	17767
dijon;2000;1263;13	88;34	6;0	17767
dijon;2000;1168;284	88;34	6;0	17767
dijon;2000;1610;422	16;34	6;0	17767
dijon;2002;1969;975	68;34	6;0	17767
dijon;2004;6827;486	92;34	6;0	17767
dijon;2004;745;39	60;34	6;0	17767
dijon;2000;585;3567	32;9	8;0	684375
dijon;2000;577;3049	00;9	8;0	684375
dijon;2002;4925;609	80;9	8;0	684375
dijon;2002;755;3127	12;9	8;0	684375
dijon;2002;505;1864	00;9	8;0	684375
dijon;2002;147;608	88;9	8;0	684375
dijon;2004;621;4160	00;9	8;0	684375
dijon;2004;222;184	00;9	8;0	684375
dijon;2004;702;4280	76;9	8;0	684375
dijon;2004;707;4311	28;9	8;0	684375
dijon;2004;615;1687	60;9	8;0	684375
dijon;2004;915;2360	00;9	8;0	684375
dijon;2004;915;2360	00;9	8;0	684375
dijon;2006;4046;1232	00;38	8;0	25105
dijon;2000;1949;304	88;32	5;0	46614
dijon;2004;1800;329	04;32	5;0	46614
dijon;2006;2026;607	80;32	5;0	46614
dijon;2006;1294;1100	00;32	5;0	46614
dijon;2006;4154;670	80;32	5;0	46614
dijon;2006;1120;880	00;32	5;0	46614
dijon;2006;4301;1000	00;32	5;0	46614
dijon;2006;1433;480	00;32	5;0	46614
dijon;2006;5700;1720	00;32	5;0	46614
dijon;2004;980;3880	80;40	4;0
dijon;2006;911;2080	00;22	2;0	23964
dijon;2006;882;2080	00;22	2;0	23964
dijon;2006;802;2120	00;22	2;0	23964
dijon;2000;3817;42	68;23	8;0	213815
dijon;2000;1134;1615	96;23	8;0	213815
dijon;2002;634;1620	68;23	8;0	213815
dijon;2002;999;1555	00;23	8;0	213815
dijon;2002;240;365	84;23	8;0	213815
dijon;2004;691;1628	16;23	8;0	213815
dijon;2004;681;1628	16;23	8;0	213815
dijon;2004;1025;39	68;23	8;0	213815
dijon;2004;636;1579	36;23	8;0	213815
dijon;2004;701;1640	36;23	8;0	213815
dijon;2004;604;1524	48;23	8;0	213815
dijon;2006;649;1772	00;23	8;0	213815
dijon;2006;1112;2000	00;23	8;0	213815
dijon;2006;620;1708	00;23	8;0	213815
dijon;2006;602;1960	00;23	8;0	213815
dijon;2000;1782;1036	64;37;0
dijon;2006;103;8	00;37;0
dijon;2002;282;120	36;24	5;0	75356
dijon;2004;196;365	88;24	5;0	75356
dijon;2000;2455;1420	84;32	3;0	61283
dijon;2000;1125;1372	04;32	3;0	61283
dijon;2000;7769;1585	48;32	3;0	61283
dijon;2000;537;914	68;32	3;0	61283
dijon;2000;1054;1890	36;32	3;0	61283
dijon;2002;2504;3786	84;32	3;0	61283
dijon;2002;1566;335	40;32	3;0	61283
dijon;2002;733;487	84;32	3;0	61283
dijon;2004;2353;717	20;32	3;0	61283
dijon;2004;860;1576	68;32	3;0	61283
dijon;2004;591;1219	60;32	3;0	61283
dijon;2004;1072;1938	80;32	3;0	61283
dijon;2006;850;1440	00;32	3;0	61283
dijon;2006;1476;3601	44;32	3;0	61283
dijon;2006;1543;1680	00;32	3;0	61283
dijon;2000;2227;121	96;29	5;0	18478
dijon;2000;1415;1158	60;29	5;0	18478
dijon;2002;1629;884	20;29	5;0	18478
dijon;2004;1034;1284	00;29	5;0	18478
dijon;2004;2728;830	00;29	5;0	18478
dijon;2004;1745;1524	48;29	5;0	18478
dijon;2006;1427;2240	00;29	5;0	18478
dijon;2004;1630;520	00;41	9;0	74745
dijon;2006;4335;1300	00;41	9;0	74745
dijon;2006;4337;1300	00;41	9;0	74745
dijon;2004;528;701	20;37	7;0
dijon;2004;1157;1006	16;37	7;0
dijon;2006;4803;18	40;37	7;0
dijon;2006;2076;1829	60;37	7;0
dijon;2006;5400;972	00;44;0
dijon;2000;820;3414	84;19;0	40806
dijon;2000;815;3335	60;19;0	40806
dijon;2000;810;3231	92;19;0	40806
dijon;2000;850;3317	28;19;0	40806
dijon;2000;789;3183	12;19;0	40806
dijon;2000;942;3536	80;19;0	40806
dijon;2000;907;3506	32;19;0	40806
dijon;2000;822;3280	72;19;0	40806
dijon;2000;772;2713	60;19;0	40806
dijon;2000;836;3445	36;19;0	40806
dijon;2000;737;3140	44;19;0	40806
dijon;2000;749;3201	44;19;0	40806
dijon;2000;752;3170	92;19;0	40806
dijon;2002;942;5030	80;19;0	40806
dijon;2004;2955;132	00;19;0	40806
dijon;2006;181;32	00;19;0	40806
dijon;2006;784;240	00;19;0	40806
dijon;2006;460;140	00;19;0	40806
dijon;2006;325;198	12;19;0	40806
dijon;2006;917;220	08;19;0	40806
dijon;2006;790;5000	00;19;0	40806
dijon;2002;770;853	72;29	1;0	26943
dijon;2002;5840;754	08;29	1;0	26943
dijon;2006;677;249	12;29	1;0	26943
dijon;2006;698;256	88;29	1;0	26943
dijon;2000;903;1189	12;26;0	101451
dijon;2000;400;243	92;26;0	101451
dijon;2000;968;100	36;26;0	101451
dijon;2006;4276;400	00;26;0	101451
dijon;2000;1624;945	20;35	7;0	21855
dijon;2000;925;823	24;35	7;0	21855
dijon;2000;605;1097	64;35	7;0	21855
dijon;2000;900;945	20;35	7;0	21855
dijon;2002;726;1220	00;35	7;0	21855
dijon;2004;1287;600	00;35	7;0	21855
dijon;2004;797;1528	00;35	7;0	21855
dijon;2004;2510;60	96;35	7;0	21855
dijon;2006;687;2560	00;35	7;0	21855
dijon;2006;8791;3040	00;35	7;0	21855
dijon;2002;622;1341	56;20	2;0	50322
dijon;2004;2261;600	00;44	5;0	36544
dijon;2006;876;600	00;44	5;0	36544
dijon;2000;3721;731	76;26	5;0	41497
dijon;2006;272;400	00;26	5;0	41497
dijon;2002;769;784	16;29;0	31313
dijon;2002;808;823	92;29;0	31313
dijon;2002;758;772	96;29;0	31313
dijon;2002;825;841	28;29;0	31313
dijon;2002;987;1007	68;29;0	31313
dijon;2002;780;795	40;29;0	31313
dijon;2002;825;841	28;29;0	31313
dijon;2002;800;815	80;29;0	31313
dijon;2004;3978;848	00;29;0	31313
dijon;2004;1503;1320	00;29;0	31313
dijon;2006;233;30	00;29;0	31313
dijon;2006;324;306	00;29;0	31313
dijon;2006;1482;207	32;29;0	31313
dijon;2006;838;732	00;29;0	31313
dijon;2006;233;139	80;29;0	31313
dijon;2000;1046;191	36;44	8;0	14188
dijon;2000;2333;304	88;24	9;0	16479
dijon;2000;1257;1189	12;24	9;0	16479
dijon;2004;1199;1890	36;24	9;0	16479
dijon;2004;1005;2260	00;24	9;0	16479
dijon;2004;1011;2300	00;24	9;0	16479
dijon;2004;1012;2260	00;24	9;0	16479
dijon;2004;1000;2260	00;24	9;0	16479
dijon;2004;170;100	00;24	9;0	16479
dijon;2004;227;80	00;24	9;0	16479
dijon;2006;1033;200	00;24	9;0	16479
dijon;2006;465;200	00;24	9;0	16479
dijon;2002;1593;244	00;17	2;0	391
dijon;2002;6120;609	80;17	2;0	391
dijon;2002;3455;463	48;17	2;0	391
dijon;2004;2718;468	00;17	2;0	391
dijon;2004;3508;1200	00;17	2;0	391
dijon;2004;7246;304	00;17	2;0	391
dijon;2004;1544;545	12;17	2;0	391
dijon;2004;1663;406	00;17	2;0	391
dijon;2006;1397;1200	00;17	2;0	391
dijon;2004;1166;701	28;48	1;0	66615
dijon;2004;3595;11	20;48	1;0	66615
dijon;2006;2947;692	00;48	1;0	66615
dijon;2006;1714;732	00;48	1;0	66615
dijon;2000;1430;18	28;52	3;0
dijon;2006;449;680	00;52	3;0
dijon;2000;750;853	72;28	6;0	35071
dijon;2004;672;1311	12;28	6;0	35071
dijon;2004;672;1311	08;28	6;0	35071
dijon;2004;258;160	00;28	6;0	35071
dijon;2006;1015;1368	00;28	6;0	35071
dijon;2004;1610;213	44;26	6;0	339437
dijon;2000;868;1036	64;29	4;0	63976
dijon;2002;800;1798	88;29	4;0	63976
dijon;2002;880;1768	40;29	4;0	63976
dijon;2006;692;1600	00;29	4;0	63976
dijon;2006;688;1600	00;29	4;0	63976
dijon;2006;642;2320	00;29	4;0	63976
dijon;2006;611;2140	00;29	4;0	63976
dijon;2006;665;2320	00;29	4;0	63976
dijon;2006;681;2320	00;29	4;0	63976
dijon;2006;702;2320	00;29	4;0	63976
dijon;2002;1008;2079	40;13	9;0	61508
dijon;2006;158;1055	44;13	9;0	61508
dijon;2000;2047;914	68;24;0	59125
dijon;2000;800;487	84;24;0	59125
dijon;2000;1440;475	64;24;0	59125
dijon;2000;993;518	32;24;0	59125
dijon;2002;5393;914	68;24;0	59125
dijon;2004;700;512	12;24;0	59125
dijon;2004;2396;673	00;24;0	59125
dijon;2004;1130;904	00;24;0	59125
dijon;2004;1233;823	20;24;0	59125
dijon;2004;3053;1097	64;24;0	59125
dijon;2006;1022;1200	00;24;0	59125
dijon;2006;567;1134	00;24;0	59125
dijon;2006;700;1700	00;24;0	59125
dijon;2006;700;1400	00;24;0	59125
dijon;2006;699;1400	00;24;0	59125
dijon;2006;772;1512	00;24;0	59125
dijon;2006;726;1460	00;24;0	59125
dijon;2006;768;1580	00;24;0	59125
dijon;2006;700;1432	00;24;0	59125
dijon;2006;700;1400	00;24;0	59125
dijon;2006;695;1720	00;24;0	59125
dijon;2006;700;1700	00;24;0	59125
dijon;2006;698;1572	00;24;0	59125
dijon;2006;719;1720	00;24;0	59125
dijon;2006;726;1460	00;24;0	59125
dijon;2004;1476;2181	24;30	6;0	9689
dijon;2004;1476;1902	52;30	6;0	9689
dijon;2006;3870;24	00;30	6;0	9689
dijon;2006;423;440	00;30	6;0	9689
dijon;2002;1575;731	76;36;0	44575
dijon;2004;1612;945	20;36;0	44575
dijon;2004;1612;945	20;36;0	44575
dijon;2006;1616;3080	00;36;0	44575
dijon;2000;822;1859	88;17	5;0	97001
dijon;2002;310;1085	40;17	5;0	97001
dijon;2000;976;243	92;19	7;0	19293
dijon;2002;900;670	76;19	7;0	19293
dijon;2002;1000;975	68;19	7;0	19293
dijon;2002;2740;1707	40;19	7;0	19293
dijon;2002;7240;670	76;19	7;0	19293
dijon;2004;2250;426	88;19	7;0	19293
dijon;2002;3224;670	80;31	8;0	64244
dijon;2002;650;184	00;31	8;0	64244
dijon;2004;154;91	48;31	8;0	64244
dijon;2006;1295;518	00;40	7;0
dijon;2006;1200;960	00;40	7;0
dijon;2006;2501;2254	48;40	7;0
dijon;2000;129;42	68;27	5;0	163356
dijon;2004;1089;1720	00;27	5;0	163356
dijon;2006;436;240	00;27	5;0	163356
dijon;2006;444;240	00;27	5;0	163356
dijon;2006;404;40	00;27	5;0	163356
dijon;2006;900;1976	28;27	5;0	163356
dijon;2006;700;1840	00;27	5;0	163356
dijon;2006;590;1080	00;27	5;0	163356
dijon;2006;586;1080	00;27	5;0	163356
dijon;2006;540;1836	00;27	5;0	163356
dijon;2006;780;2276	00;27	5;0	163356
dijon;2006;711;2440	00;31	7;0	154571
dijon;2006;801;3720	00;31	7;0	154571
dijon;2006;820;1060	00;31	7;0	154571
dijon;2000;685;3550	52;18	8;0	177365
dijon;2004;1053;4912	00;18	8;0	177365
dijon;2004;304;65	20;18	8;0	177365
dijon;2004;213;426	84;18	8;0	177365
dijon;2006;472;566	40;18	8;0	177365
dijon;2006;286;48	00;18	8;0	177365
dijon;2006;548;328	00;18	8;0	177365
dijon;2006;803;3840	00;20	4;0	69546
dijon;2002;2910;304	92;26	1;0	73769
dijon;2006;742;1067	08;26	1;0	73769
dijon;2006;690;992	32;26	1;0	73769
dijon;2006;644;926	16;26	1;0	73769
dijon;2006;658;946	28;26	1;0	73769
dijon;2006;607;872	96;26	1;0	73769
dijon;2006;613;881	56;26	1;0	73769
dijon;2006;620;891	64;26	1;0	73769
dijon;2006;629;904	60;26	1;0	73769
dijon;2000;773;548	80;25	8;0	39885
dijon;2004;2607;1542	76;25	8;0	39885
dijon;2006;141;6	00;25	8;0	39885
dijon;2006;1175;2466	00;25	8;0	39885
dijon;2000;974;609	80;23	1;0
dijon;2000;1270;1022	28;23	1;0
dijon;2000;1143;935	20;23	1;0
dijon;2002;1207;1284	20;23	1;0
dijon;2002;1407;1219	60;23	1;0
dijon;2002;1125;1097	64;23	1;0
dijon;2000;680;2805	08;14	1;0	19505
dijon;2000;669;3049	00;14	1;0	19505
dijon;2000;4920;304	88;14	1;0	19505
dijon;2002;888;2439	20;14	1;0	19505
dijon;2002;3445;1402	52;14	1;0	19505
dijon;2002;2835;2160	00;14	1;0	19505
dijon;2002;1655;2134	28;14	1;0	19505
dijon;2006;1317;528	00;14	1;0	19505
dijon;2006;9117;12440	00;14	1;0	19505
dijon;2002;2934;1046	88;33	5;0	6073
dijon;2006;1995;1741	60;33	5;0	6073
dijon;2006;269;32	00;33	5;0	6073
dijon;2000;3835;182	92;36	5;0	13336
dijon;2006;1609;1291	48;36	5;0	13336
dijon;2006;1538;522	92;36	5;0	13336
dijon;2006;1891;693	88;31	5;0
dijon;2006;1408;420	00;31	5;0
dijon;2000;303;45	72;37	2;0	27487
dijon;2000;142;91	48;37	2;0	27487
dijon;2000;2450;6	08;37	2;0	27487
dijon;2000;2450;6	08;37	2;0	27487
dijon;2006;2074;513	44;37	2;0	27487
dijon;2000;878;353	68;40	7;0	28176
dijon;2000;820;304	88;40	7;0	28176
dijon;2000;947;731	76;40	7;0	28176
dijon;2004;1034;100	00;40	7;0	28176
dijon;2006;2018;2421	60;40	7;0	28176
dijon;2004;800;304	88;34	9;0
dijon;2004;1870;1200	00;34	9;0
dijon;2000;850;1468	40;27	4;0	65263
dijon;2004;1128;3640	00;14	5;0	533466
dijon;2000;4718;1150	80;29	1;0	76784
dijon;2000;791;1585	48;29	1;0	76784
dijon;2002;735;1829	40;29	1;0	76784
dijon;2002;1126;2589	08;29	1;0	76784
dijon;2004;371;923	04;29	1;0	76784
dijon;2004;1215;2593	20;29	1;0	76784
dijon;2004;819;2040	00;29	1;0	76784
dijon;2004;740;2235	64;29	1;0	76784
dijon;2004;749;2245	72;29	1;0	76784
dijon;2004;790;2291	72;29	1;0	76784
dijon;2004;893;2472	40;29	1;0	76784
dijon;2004;901;2490	32;29	1;0	76784
dijon;2004;911;2512	76;29	1;0	76784
dijon;2004;880;2256	24;29	1;0	76784
dijon;2004;646;2012	32;29	1;0	76784
dijon;2004;384;844	60;29	1;0	76784
dijon;2004;890;2225	76;29	1;0	76784
dijon;2004;769;2012	32;29	1;0	76784
dijon;2004;921;2317	24;29	1;0	76784
dijon;2006;1006;2967	88;29	1;0	76784
dijon;2006;994;2931	32;29	1;0	76784
dijon;2006;256;12	00;29	1;0	76784
dijon;2006;793;2494	68;29	1;0	76784
dijon;2006;755;3020	00;29	1;0	76784
dijon;2006;887;3548	00;29	1;0	76784
dijon;2006;688;2752	00;29	1;0	76784
dijon;2006;916;3130	00;29	1;0	76784
dijon;2006;834;3084	00;29	1;0	76784
dijon;2000;1000;2012	32;14	1;0	52855
dijon;2000;1000;1981	84;14	1;0	52855
dijon;2000;956;1942	20;14	1;0	52855
dijon;2000;1000;1981	84;14	1;0	52855
dijon;2000;1000;1981	84;14	1;0	52855
dijon;2000;961;1945	24;14	1;0	52855
dijon;2000;950;1920	84;14	1;0	52855
dijon;2000;1000;1981	84;14	1;0	52855
dijon;2000;1000;1981	84;14	1;0	52855
dijon;2000;1051;2042	80;14	1;0	52855
dijon;2000;1068;2067	20;14	1;0	52855
dijon;2000;1200;2134	28;14	1;0	52855
dijon;2000;900;1829	40;14	1;0	52855
dijon;2000;900;1829	40;14	1;0	52855
dijon;2000;1181;2256	24;14	1;0	52855
dijon;2000;1000;1981	84;14	1;0	52855
dijon;2000;1051;2103	80;14	1;0	52855
dijon;2000;927;1881	24;14	1;0	52855
dijon;2000;993;1737	92;14	1;0	52855
dijon;2000;963;1957	44;14	1;0	52855
dijon;2006;750;3160	00;22;0	53926
dijon;2004;2464;731	76;47	7;0	99755
dijon;2006;1581;232	00;47	7;0	99755
dijon;2002;1575;1520	00;32;0	12909
dijon;2004;180;91	48;32;0	12909
dijon;2004;104;95	68;32;0	12909
dijon;2004;1170;1212	88;32;0	12909
dijon;2006;1503;2744	00;32;0	12909
dijon;2006;1980;3280	00;32;0	12909
dijon;2000;797;2134	28;18	8;0	154459
dijon;2000;950;868	96;18	8;0	154459
dijon;2000;870;795	80;18	8;0	154459
dijon;2002;474;91	48;18	8;0	154459
dijon;2004;223;240	00;18	8;0	154459
dijon;2004;295;180	00;18	8;0	154459
dijon;2006;5505;440	00;18	8;0	154459
dijon;2000;1399;426	84;34	8;0	24454
dijon;2000;1829;365	88;34	8;0	24454
dijon;2004;1100;228	80;34	8;0	24454
dijon;2004;3440;548	84;34	8;0	24454
dijon;2004;1577;769	60;34	8;0	24454
dijon;2004;3125;73	20;34	8;0	24454
dijon;2004;2460;243	92;34	8;0	24454
dijon;2006;786;914	80;34	8;0	24454
dijon;2006;2191;365	88;34	8;0	24454
dijon;2006;2480;1000	00;34	8;0	24454
dijon;2000;800;1463	52;25	5;0	26466
dijon;2000;126;30	48;13	3;0	69321
dijon;2000;393;548	80;13	3;0	69321
dijon;2000;776;548	80;13	3;0	69321
dijon;2002;590;179	88;13	3;0	69321
dijon;2002;931;231	72;13	3;0	69321
dijon;2004;600;2317	20;13	3;0	69321
dijon;2004;713;914	68;13	3;0	69321
dijon;2004;855;324	00;13	3;0	69321
dijon;2004;247;30	12;13	3;0	69321
dijon;2004;604;193	28;13	3;0	69321
dijon;2004;1001;320	32;13	3;0	69321
dijon;2004;2015;12	20;13	3;0	69321
dijon;2004;254;54	28;13	3;0	69321
dijon;2004;1542;616	80;13	3;0	69321
dijon;2004;171;157	32;13	3;0	69321
dijon;2004;1542;616	80;13	3;0	69321
dijon;2006;287;50	00;13	3;0	69321
dijon;2006;460;110	40;13	3;0	69321
dijon;2006;964;800	00;13	3;0	69321
dijon;2006;432;160	00;13	3;0	69321
dijon;2006;742;300	00;13	3;0	69321
dijon;2006;312;114	20;13	3;0	69321
dijon;2006;985;20	00;13	3;0	69321
dijon;2006;503;200	00;13	3;0	69321
dijon;2006;700;280	00;13	3;0	69321
dijon;2006;968;160	00;13	3;0	69321
dijon;2006;267;106	80;13	3;0	69321
dijon;2006;4270;480	00;13	3;0	69321
dijon;2006;1100;234	80;13	3;0	69321
dijon;2000;1225;1125	08;27	2;0	81818
dijon;2000;744;907	36;27	2;0	81818
dijon;2002;954;1163	12;27	2;0	81818
dijon;2006;816;1795	20;27	2;0	81818
dijon;2006;839;1946	48;27	2;0	81818
dijon;2000;800;731	76;26	3;0	54323
dijon;2004;800;1503	52;26	3;0	54323
dijon;2000;1756;701	28;25	8;0	90096
dijon;2002;1854;365	88;25	8;0	90096
dijon;2002;2200;195	12;25	8;0	90096
dijon;2002;9739;914	68;25	8;0	90096
dijon;2002;496;914	68;25	8;0	90096
dijon;2004;754;424	00;25	8;0	90096
dijon;2004;720;823	20;25	8;0	90096
dijon;2004;3882;500	00;25	8;0	90096
dijon;2004;1152;1236	00;25	8;0	90096
dijon;2004;720;823	20;25	8;0	90096
dijon;2004;3882;500	00;25	8;0	90096
dijon;2006;1350;1520	00;25	8;0	90096
dijon;2006;626;1400	00;25	8;0	90096
dijon;2000;807;609	80;30	8;0	195199
dijon;2000;1561;884	20;30	1;0	77539
dijon;2002;2891;152	44;30	1;0	77539
dijon;2002;1477;91	48;30	1;0	77539
dijon;2006;756;211	68;30	1;0	77539
dijon;2006;845;236	60;30	1;0	77539
dijon;2006;2266;2200	00;30	1;0	77539
dijon;2006;1343;4	00;30	1;0	77539
dijon;2006;2613;216	44;30	1;0	77539
dijon;2006;1000;12	20;30	1;0	77539
dijon;2006;2170;48	00;30	1;0	77539
dijon;2006;2098;40	00;30	1;0	77539
dijon;2000;9703;121	96;31	2;0	24692
dijon;2004;1527;2080	00;22	6;0
dijon;2000;688;487	84;27	9;0	14115
dijon;2000;1167;2134	88;27	9;0	14115
dijon;2000;1156;2114	76;27	9;0	14115
dijon;2002;1136;2147	44;27	9;0	14115
dijon;2002;1130;2317	24;27	9;0	14115
dijon;2000;618;1731	84;20	5;0	428482
dijon;2000;719;1969	64;20	5;0	428482
dijon;2002;661;1733	20;20	5;0	428482
dijon;2002;646;1615	08;20	5;0	428482
dijon;2002;624;1636	20;20	5;0	428482
dijon;2002;544;1360	08;20	5;0	428482
dijon;2002;957;2389	00;20	5;0	428482
dijon;2002;529;1322	60;20	5;0	428482
dijon;2002;515;1287	60;20	5;0	428482
dijon;2002;484;1269	12;20	5;0	428482
dijon;2002;656;1720	12;20	5;0	428482
dijon;2002;589;1544	44;20	5;0	428482
dijon;2002;580;1450	08;20	5;0	428482
dijon;2002;882;2223	92;20	5;0	428482
dijon;2002;788;2028	24;20	5;0	428482
dijon;2002;628;1646	68;20	5;0	428482
dijon;2002;721;1802	60;20	5;0	428482
dijon;2002;522;1368	76;20	5;0	428482
dijon;2002;638;1595	12;20	5;0	428482
dijon;2002;834;2186	84;20	5;0	428482
dijon;2002;538;1345	08;20	5;0	428482
dijon;2002;582;1526	08;20	5;0	428482
dijon;2002;452;1130	08;20	5;0	428482
dijon;2002;928;2383	80;20	5;0	428482
dijon;2002;558;1395	08;20	5;0	428482
dijon;2002;647;1617	60;20	5;0	428482
dijon;2004;727;1977	44;20	5;0	428482
dijon;2004;633;1721	76;20	5;0	428482
dijon;2004;593;1612	96;20	5;0	428482
dijon;2004;566;1539	52;20	5;0	428482
dijon;2004;530;1441	60;20	5;0	428482
dijon;2004;500;2187	92;20	5;0	428482
dijon;2004;540;1468	80;20	5;0	428482
dijon;2004;455;1237	60;20	5;0	428482
dijon;2004;601;1634	72;20	5;0	428482
dijon;2004;745;2105	44;20	5;0	428482
dijon;2004;725;1972	00;20	5;0	428482
dijon;2004;854;2413	48;20	5;0	428482
dijon;2004;497;1404	56;20	5;0	428482
dijon;2006;496;1401	72;20	5;0	428482
dijon;2006;576;1566	72;20	5;0	428482
dijon;2006;637;1800	20;20	5;0	428482
dijon;2006;1359;4090	60;20	5;0	428482
dijon;2006;478;1438	80;20	5;0	428482
dijon;2006;695;2091	96;20	5;0	428482
dijon;2006;512;1541	12;20	5;0	428482
dijon;2006;492;1480	92;20	5;0	428482
dijon;2004;175;6	08;33	2;0
dijon;2000;3000;914	68;22	2;0	50545
dijon;2002;337;102	72;22	2;0	50545
dijon;2002;345;105	16;22	2;0	50545
dijon;2004;5000;1524	00;22	2;0	50545
dijon;2004;900;1640	00;22	2;0	50545
dijon;2006;1000;916	00;39	5;0	33423
dijon;2006;1000;916	00;39	5;0	33423
dijon;2000;945;1440	64;21	5;0	106518
dijon;2000;1195;1821	76;21	5;0	106518
dijon;2000;1141;1739	44;21	5;0	106518
dijon;2000;1498;2283	68;21	5;0	106518
dijon;2000;1169;1782	12;21	5;0	106518
dijon;2000;1013;1544	32;21	5;0	106518
dijon;2000;1295;1974	20;21	5;0	106518
dijon;2000;5938;365	88;17	4;0	71148
dijon;2002;457;1412	00;17	4;0	71148
dijon;2004;1033;3564	00;17	4;0	71148
dijon;2006;792;12	20;17	4;0	71148
dijon;2006;650;2200	00;17	4;0	71148
dijon;2006;1266;3320	00;17	4;0	71148
dijon;2000;1718;304	88;37	2;0	20647
dijon;2002;4696;30	48;37	2;0	20647
dijon;2004;1225;343	00;37	2;0	20647
dijon;2004;4360;73	20;37	2;0	20647
dijon;2006;117;104	00;37	2;0	20647
dijon;2004;253;40	00;35	7;0
dijon;2000;604;2427	00;10	5;0	329431
dijon;2000;610;2317	24;10	5;0	329431
dijon;2000;980;2652	60;10	5;0	329431
dijon;2000;747;2585	52;10	5;0	329431
dijon;2000;716;2512	36;10	5;0	329431
dijon;2000;759;2500	16;10	5;0	329431
dijon;2000;941;2622	12;10	5;0	329431
dijon;2000;785;2591	64;10	5;0	329431
dijon;2000;629;2475	76;10	5;0	329431
dijon;2000;633;2469	68;10	5;0	329431
dijon;2000;653;2494	08;10	5;0	329431
dijon;2000;656;2134	28;10	5;0	329431
dijon;2000;602;2274	52;10	5;0	329431
dijon;2002;773;2835	56;10	5;0	329431
dijon;2004;3098;2134	28;10	5;0	329431
dijon;2000;1297;355	92;29	6;0	72096
dijon;2000;742;792	72;29	6;0	72096
dijon;2002;843;1030	56;29	6;0	72096
dijon;2002;1800;1744	00;29	6;0	72096
dijon;2004;1013;1458	72;29	6;0	72096
dijon;2004;895;2000	04;29	6;0	72096
dijon;2004;520;1046	44;29	6;0	72096
dijon;2006;727;1744	80;29	6;0	72096
dijon;2006;760;1824	00;29	6;0	72096
dijon;2006;720;2160	04;29	6;0	72096
dijon;2006;910;3063	40;29	6;0	72096
dijon;2006;914;3107	60;29	6;0	72096
dijon;2006;932;2397	00;29	6;0	72096
dijon;2006;711;2417	40;29	6;0	72096
dijon;2006;840;2856	00;29	6;0	72096
dijon;2006;1015;3451	00;29	6;0	72096
dijon;2006;1791;3040	00;29	6;0	72096
dijon;2006;760;1854	40;29	6;0	72096
dijon;2006;760;1854	40;29	6;0	72096
dijon;2006;748;1830	00;29	6;0	72096
dijon;2000;3000;1097	64;40	6;0
dijon;2004;1220;622	00;40	6;0
dijon;2000;840;1859	88;22	5;0	65596
dijon;2000;819;1768	40;22	5;0	65596
dijon;2000;211;64	32;22	5;0	65596
dijon;2002;603;1654	68;22	5;0	65596
dijon;2004;290;8	56;22	5;0	65596
dijon;2004;800;2927	00;22	5;0	65596
dijon;2004;964;3353	88;22	5;0	65596
dijon;2004;600;1829	40;22	5;0	65596
dijon;2004;600;1371	96;22	5;0	65596
dijon;2006;1528;305	00;22	5;0	65596
dijon;2006;688;2119	04;22	5;0	65596
dijon;2006;1020;2008	16;22	5;0	65596
dijon;2006;1259;4480	00;22	5;0	65596
dijon;2002;1241;605	40;36	6;0
dijon;2004;1260;1280	00;36	6;0
dijon;2004;1038;1520	00;36	6;0
dijon;2006;1850;1219	60;36	6;0
dijon;2006;2650;1615	96;36	6;0
dijon;2004;1079;2300	00;24	6;0	103028
dijon;2004;2986;1524	00;24	6;0	103028
dijon;2006;1162;122	76;24	6;0	103028
dijon;2004;105;15	20;24	6;0	103028
dijon;2006;2675;4193	44;34	4;0	9686
dijon;2006;2675;4578	44;34	4;0	9686
dijon;2000;169;15	24;40	7;0	18902
dijon;2000;190;4	88;40	7;0	18902
dijon;2000;2186;762	24;33	6;0	11304
dijon;2002;907;1097	60;33	6;0	11304
dijon;2004;1000;345	36;33	6;0	11304
dijon;2006;1000;450	60;33	6;0	11304
dijon;2000;785;1579	68;32;0	53933
dijon;2006;907;2896	16;32;0	53933
dijon;2006;174;40	00;32;0	53933
dijon;2002;1477;1829	60;45	2;0	2701
dijon;2006;1762;1362	00;45	2;0	2701
dijon;2006;1763;1362	00;45	2;0	2701
dijon;2006;1500;1620	00;45	2;0	2701
dijon;2006;4005;622	00;45	2;0	2701
dijon;2006;1763;1362	00;45	2;0	2701
dijon;2006;1000;20	00;45	2;0	2701
dijon;2006;1763;1362	00;45	2;0	2701
dijon;2000;1719;450	76;29	5;0	31528
dijon;2000;150;21	36;29	5;0	31528
dijon;2004;912;488	00;29	5;0	31528
dijon;2006;1670;1040	00;29	5;0	31528
dijon;2006;1103;920	00;20	6;0	40721
dijon;2006;1297;720	00;20	6;0	40721
dijon;2000;1394;646	40;26;0	134933
dijon;2000;1100;603	68;26;0	134933
dijon;2000;874;579	32;26;0	134933
dijon;2002;711;1040	60;26;0	134933
dijon;2002;1300;981	76;26;0	134933
dijon;2002;556;680	40;26;0	134933
dijon;2002;697;852	92;26;0	134933
dijon;2002;879;1075	60;26;0	134933
dijon;2002;855;1046	36;26;0	134933
dijon;2002;648;792	96;26;0	134933
dijon;2002;774;990	40;26;0	134933
dijon;2002;829;1060	80;26;0	134933
dijon;2002;967;1237	36;26;0	134933
dijon;2002;808;490	88;26;0	134933
dijon;2002;872;490	88;26;0	134933
dijon;2002;882;1128	60;26;0	134933
dijon;2004;1592;457	40;26;0	134933
dijon;2004;974;1306	24;26;0	134933
dijon;2004;1000;914	80;26;0	134933
dijon;2004;229;307	12;26;0	134933
dijon;2004;820;1099	76;26;0	134933
dijon;2004;964;1292	88;26;0	134933
dijon;2004;1225;1129	20;26;0	134933
dijon;2006;880;880	00;26;0	134933
dijon;2006;1162;960	00;26;0	134933
dijon;2006;2995;5697	60;26;0	134933
dijon;2006;3973;914	80;26;0	134933
dijon;2006;926;2407	60;26;0	134933
dijon;2000;1347;304	88;34	2;0
dijon;2002;2144;1189	12;34	2;0
dijon;2006;1081;2378	20;34	2;0
dijon;2006;1026;2257	20;34	2;0
dijon;2006;1044;2296	80;34	2;0
dijon;2006;999;2197	80;34	2;0
dijon;2000;897;609	80;65	2;0	19063
dijon;2000;1588;1579	36;29	7;0	89579
dijon;2002;690;1683	04;29	7;0	89579
dijon;2002;790;1926	96;29	7;0	89579
dijon;2004;1584;3140	48;29	7;0	89579
dijon;2006;817;3208	00;29	7;0	89579
dijon;2006;785;3256	00;29	7;0	89579
dijon;2006;754;3176	00;29	7;0	89579
dijon;2006;811;3268	00;29	7;0	89579
dijon;2006;797;3268	00;29	7;0	89579
dijon;2006;880;3872	00;29	7;0	89579
dijon;2006;733;3160	00;29	7;0	89579
dijon;2006;712;3140	00;29	7;0	89579
dijon;2000;702;1585	48;25	9;0	9551
dijon;2000;738;1615	96;25	9;0	9551
dijon;2000;773;1615	96;25	9;0	9551
dijon;2000;760;1615	96;25	9;0	9551
dijon;2004;647;1774	40;25	9;0	9551
dijon;2004;800;2048	80;25	9;0	9551
dijon;2004;867;2000	00;25	9;0	9551
dijon;2006;1345;5380	00;25	9;0	9551
dijon;2000;1745;121	96;32	8;0	23
dijon;2006;1454;8	80;32	8;0	23
dijon;2000;1741;2927	04;16	1;0	55989
dijon;2000;1563;2927	04;16	1;0	55989
dijon;2000;842;1890	36;16	1;0	55989
dijon;2002;803;2439	20;16	1;0	55989
dijon;2004;1786;3323	04;16	1;0	55989
dijon;2006;1888;5248	00;16	1;0	55989
dijon;2006;2467;6000	00;16	1;0	55989
dijon;2006;2540;3251	20;29	9;0	35
dijon;2006;492;590	40;29	9;0	35
dijon;2000;901;1097	64;32	4;0	95157
dijon;2000;1128;487	84;32	4;0	95157
dijon;2000;947;957	68;32	4;0	95157
dijon;2004;1254;2440	00;32	4;0	95157
dijon;2006;1039;3674	84;32	4;0	95157
dijon;2006;1077;3187	92;32	4;0	95157
dijon;2006;968;2865	28;32	4;0	95157
dijon;2006;1150;3404	00;32	4;0	95157
dijon;2006;1014;3001	44;32	4;0	95157
dijon;2006;1000;2960	00;32	4;0	95157
dijon;2006;1044;3090	24;32	4;0	95157
dijon;2006;1188;3516	48;32	4;0	95157
dijon;2006;1003;2968	88;32	4;0	95157
dijon;2006;782;2314	72;32	4;0	95157
dijon;2006;910;2693	60;32	4;0	95157
dijon;2006;901;2666	96;32	4;0	95157
dijon;2006;955;2826	80;32	4;0	95157
dijon;2006;852;2521	92;32	4;0	95157
dijon;2006;1000;2960	00;32	4;0	95157
dijon;2006;924;2735	04;32	4;0	95157
dijon;2006;991;2933	36;32	4;0	95157
dijon;2006;950;2812	00;32	4;0	95157
dijon;2006;775;2294	00;32	4;0	95157
dijon;2006;901;2666	96;32	4;0	95157
dijon;2006;131;12	20;32	4;0	95157
dijon;2006;1200;4263	60;32	4;0	95157
dijon;2006;951;2814	96;32	4;0	95157
dijon;2006;782;2314	72;32	4;0	95157
dijon;2006;880;2604	80;32	4;0	95157
dijon;2006;1012;2995	52;32	4;0	95157
dijon;2006;1025;3034	00;32	4;0	95157
dijon;2006;715;1680	00;32	4;0	95157
dijon;2000;865;659	36;32	9;0	433
dijon;2000;4585;774	44;32	9;0	433
dijon;2000;1288;304	88;32	9;0	433
dijon;2002;506;307	92;32	9;0	433
dijon;2002;1320;48	80;32	9;0	433
dijon;2002;1086;182	92;32	9;0	433
dijon;2002;296;30	48;32	9;0	433
dijon;2002;748;456	12;32	9;0	433
dijon;2002;899;365	88;32	9;0	433
dijon;2002;472;140	24;32	9;0	433
dijon;2002;1575;1448	00;32	9;0	433
dijon;2002;5454;1463	52;32	9;0	433
dijon;2002;3096;1463	52;32	9;0	433
dijon;2002;1000;1524	48;32	9;0	433
dijon;2004;1894;454	56;32	9;0	433
dijon;2004;989;914	72;32	9;0	433
dijon;2004;1604;1604	00;32	9;0	433
dijon;2004;1403;853	60;32	9;0	433
dijon;2004;1996;2000	00;32	9;0	433
dijon;2006;1651;2516	92;32	9;0	433
dijon;2006;823;1254	60;32	9;0	433
dijon;2006;822;1503	76;32	9;0	433
dijon;2006;820;1250	08;32	9;0	433
dijon;2006;1209;2120	00;32	9;0	433
dijon;2006;559;1356	00;32	9;0	433
dijon;2006;989;626	12;32	9;0	433
dijon;2006;1304;815	12;32	9;0	433
dijon;2006;845;1158	68;32	9;0	433
dijon;2006;758;1039	40;32	9;0	433
dijon;2006;761;1043	52;32	9;0	433
dijon;2006;839;1150	32;32	9;0	433
dijon;2006;500;1212	00;32	9;0	433
dijon;2006;824;1129	72;32	9;0	433
dijon;2006;931;1276	44;32	9;0	433
dijon;2006;2270;600	00;40	5;0
dijon;2000;706;1765	12;14	2;0	225621
dijon;2000;620;1814	76;14	2;0	225621
dijon;2000;620;1814	76;14	2;0	225621
dijon;2000;621;1817	68;14	2;0	225621
dijon;2000;728;2086	48;14	2;0	225621
dijon;2000;620;1814	76;14	2;0	225621
dijon;2000;672;1966	96;14	2;0	225621
dijon;2000;619;1811	84;14	2;0	225621
dijon;2000;608;1779	64;14	2;0	225621
dijon;2000;715;2049	20;14	2;0	225621
dijon;2000;629;1841	08;14	2;0	225621
dijon;2000;665;1946	48;14	2;0	225621
dijon;2000;683;1957	52;14	2;0	225621
dijon;2000;648;1896	72;14	2;0	225621
dijon;2000;621;1817	68;14	2;0	225621
dijon;2000;654;1914	28;14	2;0	225621
dijon;2000;645;1887	92;14	2;0	225621
dijon;2000;608;1779	64;14	2;0	225621
dijon;2000;679;1987	44;14	2;0	225621
dijon;2000;759;2175	32;14	2;0	225621
dijon;2000;608;1779	64;14	2;0	225621
dijon;2000;728;2086	48;14	2;0	225621
dijon;2000;635;1858	64;14	2;0	225621
dijon;2000;626;1832	32;14	2;0	225621
dijon;2000;663;1900	20;14	2;0	225621
dijon;2000;673;1969	88;14	2;0	225621
dijon;2000;659;1928	92;14	2;0	225621
dijon;2000;682;1996	24;14	2;0	225621
dijon;2000;700;2048	92;14	2;0	225621
dijon;2000;648;1896	72;14	2;0	225621
dijon;2006;2064;7400	00;14	2;0	225621
dijon;2000;649;740	08;24	3;0	69392
dijon;2000;517;589	56;24	3;0	69392
dijon;2000;2781;914	68;24	3;0	69392
dijon;2000;2782;862	88;24	3;0	69392
dijon;2000;884;792	72;24	3;0	69392
dijon;2002;1676;975	68;24	3;0	69392
dijon;2004;763;1381	52;24	3;0	69392
dijon;2004;654;1332	96;24	3;0	69392
dijon;2006;1105;1219	60;24	3;0	69392
dijon;2006;152;60	00;24	3;0	69392
dijon;2000;1984;609	80;29	5;0	49475
dijon;2002;1795;396	00;29	5;0	49475
dijon;2004;2360;304	88;29	5;0	49475
dijon;2004;7700;576	00;29	5;0	49475
dijon;2004;866;24	00;29	5;0	49475
dijon;2006;6765;40	00;29	5;0	49475
dijon;2006;1574;1040	00;29	5;0	49475
dijon;2000;1386;845	16;28	3;0	63183
dijon;2004;1164;1774	64;28	3;0	63183
dijon;2004;366;334	80;28	3;0	63183
dijon;2006;163;248	48;28	3;0	63183
dijon;2000;750;1280	56;36;0	46924
dijon;2000;170;30	48;36;0	46924
dijon;2000;1330;30	48;36;0	46924
dijon;2000;911;4329	56;9;0	45832
dijon;2000;941;3201	44;9;0	45832
dijon;2000;1579;6707	76;9;0	45832
dijon;2000;835;3658	76;9;0	45832
dijon;2000;835;3658	76;9;0	45832
dijon;2000;817;3780	72;9;0	45832
dijon;2000;808;3780	72;9;0	45832
dijon;2000;828;3780	72;9;0	45832
dijon;2000;826;3780	72;9;0	45832
dijon;2000;829;3658	76;9;0	45832
dijon;2000;840;3658	76;9;0	45832
dijon;2000;752;3841	72;9;0	45832
dijon;2000;1030;4268	56;9;0	45832
dijon;2002;1015;4280	00;9;0	45832
dijon;2002;1385;731	76;9;0	45832
dijon;2002;902;4951	56;9;0	45832
dijon;2002;1435;4880	00;9;0	45832
dijon;2002;865;3660	00;9;0	45832
dijon;2002;1060;4280	00;9;0	45832
dijon;2002;184;548	80;9;0	45832
dijon;2004;1662;5488	00;9;0	45832
dijon;2004;2021;4560	00;9;0	45832
dijon;2004;1120;3600	00;9;0	45832
dijon;2004;640;4240	00;9;0	45832
dijon;2004;640;4240	00;9;0	45832
dijon;2004;688;4000	00;9;0	45832
dijon;2004;688;4000	00;9;0	45832
dijon;2006;793;4894	80;9;0	45832
dijon;2006;437;1260	00;9;0	45832
dijon;2006;4756;88	00;9;0	45832
dijon;2000;810;409	96;23	5;0	20823
dijon;2006;795;1049	40;23	5;0	20823
dijon;2006;759;1001	88;23	5;0	20823
dijon;2004;1140;20	00;34	5;0	20616
dijon;2006;1175;2060	00;34	5;0	20616
dijon;2000;2250;487	84;31	7;0	87733
dijon;2004;1000;1524	00;31	7;0	87733
dijon;2000;423;426	84;33	2;0	6463
dijon;2002;792;1280	56;33	2;0	6463
dijon;2002;1374;1250	08;33	2;0	6463
dijon;2002;618;1354	84;33	2;0	6463
dijon;2002;802;1402	52;33	2;0	6463
dijon;2002;710;1280	56;33	2;0	6463
dijon;2002;800;1372	04;33	2;0	6463
dijon;2002;1000;1524	48;33	2;0	6463
dijon;2002;722;1341	56;33	2;0	6463
dijon;2002;660;1219	60;33	2;0	6463
dijon;2002;694;1280	56;33	2;0	6463
dijon;2002;708;1280	56;33	2;0	6463
dijon;2002;685;1250	08;33	2;0	6463
dijon;2004;802;5000	32;33	2;0	6463
dijon;2004;792;1440	00;33	2;0	6463
dijon;2004;709;1420	00;33	2;0	6463
dijon;2004;793;1440	00;33	2;0	6463
dijon;2004;798;1420	00;33	2;0	6463
dijon;2004;700;1409	76;33	2;0	6463
dijon;2004;750;1500	00;33	2;0	6463
dijon;2004;750;1500	00;33	2;0	6463
dijon;2004;710;1420	00;33	2;0	6463
dijon;2004;720;1440	00;33	2;0	6463
dijon;2004;767;1520	00;33	2;0	6463
dijon;2004;710;1420	00;33	2;0	6463
dijon;2004;777;1520	00;33	2;0	6463
dijon;2004;854;1596	00;33	2;0	6463
dijon;2004;785;1560	00;33	2;0	6463
dijon;2004;1339;1554	80;33	2;0	6463
dijon;2004;806;1460	00;33	2;0	6463
dijon;2004;854;1596	00;33	2;0	6463
dijon;2004;806;1460	00;33	2;0	6463
dijon;2004;211;185	60;33	2;0	6463
dijon;2004;267;340	00;33	2;0	6463
dijon;2004;402;500	00;33	2;0	6463
dijon;2004;419;488	00;33	2;0	6463
dijon;2006;789;1580	00;33	2;0	6463
dijon;2006;954;3600	00;33	2;0	6463
dijon;2000;1039;548	80;35	8;0
dijon;2006;1395;1000	00;35	8;0
dijon;2000;3984;152	44;41;0
dijon;2004;950;840	00;41;0
dijon;2004;733;1920	84;27	5;0	75072
dijon;2006;700;1720	00;26	5;0	34384
dijon;2006;953;1832	00;26	5;0	34384
dijon;2006;700;1720	00;26	5;0	34384
dijon;2006;700;1728	80;26	5;0	34384
dijon;2006;807;1880	00;26	5;0	34384
dijon;2006;700;1720	00;26	5;0	34384
dijon;2006;733;1700	00;26	5;0	34384
dijon;2006;700;1652	00;26	5;0	34384
dijon;2006;733;1800	00;26	5;0	34384
dijon;2006;732;1760	00;26	5;0	34384
dijon;2006;700;1720	00;26	5;0	34384
dijon;2006;700;1652	00;26	5;0	34384
dijon;2006;700;1652	00;26	5;0	34384
dijon;2006;941;1956	00;26	5;0	34384
dijon;2006;700;1720	00;26	5;0	34384
dijon;2006;700;1720	00;26	5;0	34384
dijon;2006;700;1720	00;26	5;0	34384
dijon;2006;700;1780	00;26	5;0	34384
dijon;2006;722;2040	00;26	5;0	34384
dijon;2006;668;1920	00;26	5;0	34384
dijon;2006;849;2400	00;26	5;0	34384
dijon;2006;772;2080	00;26	5;0	34384
dijon;2006;785;2180	00;26	5;0	34384
dijon;2006;693;1960	00;26	5;0	34384
dijon;2006;749;2140	00;26	5;0	34384
dijon;2006;656;1920	00;26	5;0	34384
dijon;2006;669;1900	00;26	5;0	34384
dijon;2006;784;2240	00;26	5;0	34384
dijon;2006;889;2320	00;26	5;0	34384
dijon;2006;734;2240	00;26	5;0	34384
dijon;2006;823;2240	00;26	5;0	34384
dijon;2006;800;2160	00;26	5;0	34384
dijon;2006;694;1960	00;26	5;0	34384
dijon;2006;747;2240	00;26	5;0	34384
dijon;2006;783;2120	00;26	5;0	34384
dijon;2006;691;1960	00;26	5;0	34384
dijon;2006;866;2480	00;26	5;0	34384
dijon;2006;675;1714	00;26	5;0	34384
dijon;2006;957;2438	00;26	5;0	34384
dijon;2006;642;1594	00;26	5;0	34384
dijon;2006;829;2158	00;26	5;0	34384
dijon;2006;823;2118	00;26	5;0	34384
dijon;2006;829;2158	00;26	5;0	34384
dijon;2006;769;2100	00;26	5;0	34384
dijon;2006;784;2120	00;26	5;0	34384
dijon;2006;696;1838	00;26	5;0	34384
dijon;2006;728;1958	00;26	5;0	34384
dijon;2000;2910;975	68;20	5;0	72303
dijon;2002;793;914	68;20	5;0	72303
dijon;2002;778;731	76;20	5;0	72303
dijon;2002;3197;853	72;20	5;0	72303
dijon;2002;1970;609	80;20	5;0	72303
dijon;2004;1600;1036	00;20	5;0	72303
dijon;2004;2489;1358	00;20	5;0	72303
dijon;2004;1720;920	00;20	5;0	72303
dijon;2006;1200;1400	00;20	5;0	72303
dijon;2004;1230;1464	00;20	5;0	72303
dijon;2004;1200;1448	00;20	5;0	72303
dijon;2006;980;1494	00;20	5;0	72303
dijon;2006;1101;1428	00;20	5;0	72303
dijon;2006;4086;2440	00;20	5;0	72303
dijon;2006;1582;1428	00;20	5;0	72303
dijon;2006;1400;1530	00;20	5;0	72303
dijon;2006;980;1553	20;20	5;0	72303
dijon;2006;2150;16	00;20	5;0	72303
dijon;2000;8405;945	20;28	7;0	44682
dijon;2000;946;853	72;28	7;0	44682
dijon;2002;1943;670	76;28	7;0	44682
dijon;2002;2600;1097	60;28	7;0	44682
dijon;2004;1100;1344	00;28	7;0	44682
dijon;2004;1100;1344	00;28	7;0	44682
dijon;2004;1650;304	88;28	7;0	44682
dijon;2004;2561;1220	00;28	7;0	44682
dijon;2004;1000;457	36;28	7;0	44682
dijon;2006;407;120	00;28	7;0	44682
dijon;2006;1104;1413	12;35	7;0
dijon;2006;9510;34	84;35	7;0
dijon;2006;1341;2200	00;35	7;0
dijon;2006;1140;732	00;34	1;0	4307
dijon;2000;999;243	92;31	6;0
dijon;2000;1500;823	24;31	6;0
dijon;2000;2000;1219	60;26	2;0	65485
dijon;2000;1400;1109	84;26	2;0	65485
dijon;2006;5910;121	92;26	2;0	65485
dijon;2006;201;64	00;26	2;0	65485
dijon;2000;899;792	72;19	6;0	70235
dijon;2000;1507;4135	32;19	6;0	70235
dijon;2000;702;1926	36;19	6;0	70235
dijon;2004;960;3232	00;19	6;0	70235
dijon;2004;900;3413	04;19	6;0	70235
dijon;2004;700;2800	00;19	6;0	70235
dijon;2004;701;2996	00;19	6;0	70235
dijon;2004;701;2800	00;19	6;0	70235
dijon;2004;714;3051	60;19	6;0	70235
dijon;2004;679;2720	00;19	6;0	70235
dijon;2004;216;630	72;19	6;0	70235
dijon;2006;1017;3520	00;19	6;0	70235
dijon;2006;324;1960	00;19	6;0	70235
dijon;2006;1361;4240	00;19	6;0	70235
dijon;2006;3740;15	20;19	6;0	70235
dijon;2000;2020;1219	60;17	1;0	46994
dijon;2000;644;1768	40;17	1;0	46994
dijon;2000;611;1707	44;17	1;0	46994
dijon;2000;1424;2073	32;17	1;0	46994
dijon;2002;2090;1520	00;17	1;0	46994
dijon;2004;701;2180	00;17	1;0	46994
dijon;2004;700;2300	00;17	1;0	46994
dijon;2004;1280;152	44;17	1;0	46994
dijon;2004;1565;2744	00;17	1;0	46994
dijon;2004;700;2080	00;17	1;0	46994
dijon;2004;8000;6097	96;17	1;0	46994
dijon;2004;700;2178	00;17	1;0	46994
dijon;2004;2638;193	92;17	1;0	46994
dijon;2004;731;2287	40;17	1;0	46994
dijon;2004;615;2196	00;17	1;0	46994
dijon;2004;714;2206	00;17	1;0	46994
dijon;2004;700;2520	00;17	1;0	46994
dijon;2004;739;2360	00;17	1;0	46994
dijon;2006;1400;4760	00;17	1;0	46994
dijon;2006;5500;5760	00;17	1;0	46994
dijon;2006;5500;9200	00;17	1;0	46994
dijon;2006;2792;446	72;17	1;0	46994
dijon;2004;1960;20	00;28	6;0
dijon;2000;1348;457	36;35	3;0	31232
dijon;2002;2023;609	80;35	3;0	31232
dijon;2002;1460;623	20;35	3;0	31232
dijon;2004;3384;912	00;35	3;0	31232
dijon;2006;1500;1800	00;35	3;0	31232
dijon;2006;3063;920	00;42	3;0
dijon;2000;994;303	08;60	5;0	35721
dijon;2002;1443;767	96;60	5;0	35721
dijon;2004;918;767	56;60	5;0	35721
dijon;2006;2545;120	00;60	5;0	35721
dijon;2002;1440;1	20;42	5;0
dijon;2006;4830;1738	80;42	5;0
dijon;2006;5660;2800	00;42	5;0
dijon;2002;8802;426	88;31	5;0	5058
dijon;2004;1992;914	68;31	5;0	5058
dijon;2006;1992;1457	64;31	5;0	5058
dijon;2006;2658;1594	80;31	5;0	5058
dijon;2000;2133;304	88;31	1;0	33019
dijon;2000;6733;853	72;31	1;0	33019
dijon;2004;902;137	48;31	1;0	33019
dijon;2006;1225;859	08;31	1;0	33019
dijon;2006;8128;73	20;31	1;0	33019
dijon;2000;2603;1969	64;32;0
dijon;2000;1500;914	68;31	1;0	32697
dijon;2002;1021;1524	48;31	1;0	32697
dijon;2004;1260;1520	00;31	1;0	32697
dijon;2004;1020;1555	00;31	1;0	32697
dijon;2004;1740;1960	00;31	1;0	32697
dijon;2006;1049;2080	00;31	1;0	32697
dijon;2006;669;1900	00;31	1;0	32697
dijon;2006;1116;2080	00;31	1;0	32697
dijon;2000;1546;1062	52;28	5;0	16138
dijon;2006;1005;2600	00;28	5;0	16138
dijon;2000;1678;609	80;21	4;0	123109
dijon;2000;910;426	84;21	4;0	123109
dijon;2000;2188;67	80;21	4;0	123109
dijon;2000;751;773	96;21	4;0	123109
dijon;2000;625;644	08;21	4;0	123109
dijon;2000;784;788	56;21	4;0	123109
dijon;2000;664;684	28;21	4;0	123109
dijon;2000;695;716	24;21	4;0	123109
dijon;2000;1754;152	44;21	4;0	123109
dijon;2000;749;771	88;21	4;0	123109
dijon;2000;956;548	80;21	4;0	123109
dijon;2000;2221;862	88;21	4;0	123109
dijon;2000;636;655	44;21	4;0	123109
dijon;2000;727;749	20;21	4;0	123109
dijon;2000;2739;548	80;21	4;0	123109
dijon;2002;1816;914	68;21	4;0	123109
dijon;2002;957;731	76;21	4;0	123109
dijon;2002;1958;1006	16;21	4;0	123109
dijon;2002;1200;914	80;21	4;0	123109
dijon;2002;1092;688	80;21	4;0	123109
dijon;2002;2219;949	60;21	4;0	123109
dijon;2002;815;1043	20;21	4;0	123109
dijon;2002;849;1086	72;21	4;0	123109
dijon;2002;867;1109	76;21	4;0	123109
dijon;2002;849;1086	72;21	4;0	123109
dijon;2002;842;1077	76;21	4;0	123109
dijon;2002;796;1018	88;21	4;0	123109
dijon;2002;801;1025	28;21	4;0	123109
dijon;2002;780;998	40;21	4;0	123109
dijon;2002;831;1063	68;21	4;0	123109
dijon;2004;5032;854	00;21	4;0	123109
dijon;2004;1420;9	16;21	4;0	123109
dijon;2004;740;652	00;21	4;0	123109
dijon;2004;1273;1652	00;21	4;0	123109
dijon;2004;1420;9	16;21	4;0	123109
dijon;2006;1158;2316	00;21	4;0	123109
dijon;2006;1769;825	64;21	4;0	123109
dijon;2006;4460;3645	40;21	4;0	123109
dijon;2004;1730;1402	80;31	2;0
dijon;2000;950;408	24;31	7;0	190743
dijon;2000;1321;684	72;31	7;0	190743
dijon;2002;1393;1036	64;31	7;0	190743
dijon;2002;1525;1036	64;31	7;0	190743
dijon;2004;1199;1219	60;31	7;0	190743
dijon;2004;1199;1219	60;31	7;0	190743
dijon;2006;229;214	00;31	7;0	190743
dijon;2000;1010;1524	48;29	3;0	191765
besancon;2000;8780;914	68;35;0
besancon;2000;920;308	56;35;0
besancon;2002;1000;640	28;35;0
besancon;2004;5430;3080	00;35;0
besancon;2000;2010;602	84;33	3;0	66045
besancon;2000;2080;792	72;33	3;0	66045
besancon;2002;978;701	28;33	3;0	66045
besancon;2004;1404;975	68;33	3;0	66045
besancon;2006;5440;1780	48;33	3;0	66045
besancon;2000;741;310	32;18	4;0	45654
besancon;2000;160;4	88;18	4;0	45654
besancon;2000;2752;1524	48;18	4;0	45654
besancon;2002;1036;627	80;18	4;0	45654
besancon;2002;186;79	40;18	4;0	45654
besancon;2002;1175;914	68;18	4;0	45654
besancon;2002;1063;856	00;18	4;0	45654
besancon;2002;750;6	00;18	4;0	45654
besancon;2002;1054;792	72;18	4;0	45654
besancon;2004;1031;1268	80;18	4;0	45654
besancon;2004;254;48	80;18	4;0	45654
besancon;2004;3873;1371	48;18	4;0	45654
besancon;2004;5085;1704	48;18	4;0	45654
besancon;2004;472;152	44;18	4;0	45654
besancon;2004;798;681	16;18	4;0	45654
besancon;2004;2000;670	40;18	4;0	45654
besancon;2004;726;244	00;18	4;0	45654
besancon;2006;832;1830	40;18	4;0	45654
besancon;2006;851;2000	00;18	4;0	45654
besancon;2006;474;80	00;18	4;0	45654
besancon;2000;1605;731	76;14;0	294
besancon;2000;1689;487	84;14;0	294
besancon;2000;1741;1963	56;14;0	294
besancon;2004;922;1911	60;14;0	294
besancon;2004;1089;2064	00;14;0	294
besancon;2006;250;400	00;14;0	294
besancon;2002;1037;914	68;16	7;0	190139
besancon;2004;802;1571	92;16	7;0	190139
besancon;2004;674;1428	88;16	7;0	190139
besancon;2004;766;1532	00;16	7;0	190139
besancon;2004;783;1472	04;16	7;0	190139
besancon;2004;800;1600	00;16	7;0	190139
besancon;2004;842;1818	32;16	7;0	190139
besancon;2004;796;1592	00;16	7;0	190139
besancon;2004;805;1481	20;16	7;0	190139
besancon;2004;1446;2718	48;16	7;0	190139
besancon;2004;805;1585	48;16	7;0	190139
besancon;2006;1027;748	64;16	7;0	190139
besancon;2004;1050;2240	00;12	8;0	205706
besancon;2004;2235;1440	00;12	8;0	205706
besancon;2006;353;4	24;12	8;0	205706
besancon;2006;1085;2604	00;12	8;0	205706
besancon;2006;1818;3200	00;12	8;0	205706
besancon;2006;1612;3039	60;12	8;0	205706
besancon;2006;1033;2462	40;12	8;0	205706
besancon;2006;1999;3120	00;12	8;0	205706
besancon;2006;1342;3040	00;12	8;0	205706
besancon;2006;1092;2618	40;12	8;0	205706
besancon;2006;3266;3600	00;12	8;0	205706
besancon;2006;1734;3200	00;12	8;0	205706
besancon;2006;1334;2760	00;12	8;0	205706
besancon;2006;905;2427	28;12	8;0	205706
besancon;2006;905;2427	28;12	8;0	205706
besancon;2006;940;2419	68;12	8;0	205706
besancon;2006;1188;2743	92;12	8;0	205706
besancon;2006;930;2517	12;12	8;0	205706
besancon;2006;962;2471	96;12	8;0	205706
besancon;2006;875;2378	44;12	8;0	205706
besancon;2000;1603;342	12;10	4;0	289031
besancon;2000;1321;1534	24;10	4;0	289031
besancon;2000;6557;1524	48;10	4;0	289031
besancon;2000;1585;1933	04;10	4;0	289031
besancon;2002;1307;1780	84;10	4;0	289031
besancon;2002;701;1367	88;10	4;0	289031
besancon;2002;842;1643	04;10	4;0	289031
besancon;2002;714;1393	28;10	4;0	289031
besancon;2002;1430;2123	68;10	4;0	289031
besancon;2004;830;2250	16;10	4;0	289031
besancon;2004;800;2220	00;10	4;0	289031
besancon;2004;820;2902	68;10	4;0	289031
besancon;2004;1000;1880	00;10	4;0	289031
besancon;2006;861;1828	16;10	4;0	289031
besancon;2006;8879;3806	24;10	4;0	289031
besancon;2006;6210;8000	00;10	4;0	289031
besancon;2006;1077;2892	08;10	4;0	289031
besancon;2000;1902;1585	48;16	1;0	136553
besancon;2000;1092;2134	28;16	1;0	136553
besancon;2002;2001;2134	28;16	1;0	136553
besancon;2002;745;121	96;16	1;0	136553
besancon;2002;3112;183	84;16	1;0	136553
besancon;2002;5962;726	88;16	1;0	136553
besancon;2002;426;519	56;16	1;0	136553
besancon;2002;1157;1960	00;16	1;0	136553
besancon;2002;739;1980	00;16	1;0	136553
besancon;2004;3303;975	68;16	1;0	136553
besancon;2004;1377;1220	00;16	1;0	136553
besancon;2004;1368;3548	92;16	1;0	136553
besancon;2004;842;2000	00;16	1;0	136553
besancon;2004;750;2280	00;16	1;0	136553
besancon;2004;714;2170	56;16	1;0	136553
besancon;2004;395;364	80;16	1;0	136553
besancon;2004;792;2407	68;16	1;0	136553
besancon;2004;667;2027	68;16	1;0	136553
besancon;2004;1321;2600	00;16	1;0	136553
besancon;2004;724;2207	04;16	1;0	136553
besancon;2004;1398;2516	40;16	1;0	136553
besancon;2004;800;1920	00;16	1;0	136553
besancon;2004;728;2213	12;16	1;0	136553
besancon;2004;830;1992	00;16	1;0	136553
besancon;2004;798;1915	20;16	1;0	136553
besancon;2004;713;2110	48;16	1;0	136553
besancon;2004;820;2380	00;16	1;0	136553
besancon;2004;1316;1200	00;16	1;0	136553
besancon;2004;688;1147	04;16	1;0	136553
besancon;2004;1088;1605	88;16	1;0	136553
besancon;2006;869;417	12;16	1;0	136553
besancon;2006;702;2808	00;16	1;0	136553
besancon;2006;700;2800	00;16	1;0	136553
besancon;2006;700;2800	00;16	1;0	136553
besancon;2006;1316;4400	00;16	1;0	136553
besancon;2006;1602;37	44;16	1;0	136553
besancon;2006;818;3000	00;16	1;0	136553
besancon;2000;1507;459	48;31	6;0
besancon;2004;1613;900	00;31	6;0
besancon;2004;1698;966	08;31	6;0
besancon;2000;966;472	60;17	9;0	6244
besancon;2000;965;472	60;17	9;0	6244
besancon;2000;1591;731	76;17	9;0	6244
besancon;2000;1688;731	76;17	9;0	6244
besancon;2002;1828;457	32;17	9;0	6244
besancon;2006;2115;2538	00;17	9;0	6244
besancon;2006;6616;2200	00;17	9;0	6244
besancon;2006;873;1920	60;17	9;0	6244
besancon;2006;917;2017	40;17	9;0	6244
besancon;2006;1207;1820	72;17	9;0	6244
besancon;2006;1008;1542	12;17	9;0	6244
besancon;2000;437;1218	12;0;0	464066
besancon;2000;260;158	56;0;0	464066
besancon;2000;328;365	88;0;0	464066
besancon;2000;1063;1426	08;0;0	464066
besancon;2000;838;2134	28;0;0	464066
besancon;2000;611;2439	20;0;0	464066
besancon;2000;3453;3036	80;0;0	464066
besancon;2000;218;465	28;0;0	464066
besancon;2000;796;291	24;0;0	464066
besancon;2000;809;2134	28;0;0	464066
besancon;2000;1122;2195	28;0;0	464066
besancon;2000;1705;731	76;0;0	464066
besancon;2000;369;45	00;0;0	464066
besancon;2000;1088;121	96;0;0	464066
besancon;2000;1135;121	96;0;0	464066
besancon;2000;607;1585	48;0;0	464066
besancon;2000;423;914	68;0;0	464066
besancon;2000;1200;2134	28;0;0	464066
besancon;2000;865;2573	32;0;0	464066
besancon;2000;5019;2012	32;0;0	464066
besancon;2000;1497;2561	16;0;0	464066
besancon;2000;4757;3049	00;0;0	464066
besancon;2000;1172;1982	08;0;0	464066
besancon;2000;1527;1219	60;0;0	464066
besancon;2000;834;2195	28;0;0	464066
besancon;2000;462;1524	48;0;0	464066
besancon;2000;1005;2317	24;0;0	464066
besancon;2000;839;1829	40;0;0	464066
besancon;2002;1273;2561	16;0;0	464066
besancon;2002;1277;2317	24;0;0	464066
besancon;2002;1923;3228	00;0;0	464066
besancon;2002;930;2622	12;0;0	464066
besancon;2002;1000;2439	20;0;0	464066
besancon;2002;950;2134	28;0;0	464066
besancon;2002;830;121	96;0;0	464066
besancon;2002;839;1829	36;0;0	464066
besancon;2002;846;2561	16;0;0	464066
besancon;2002;931;2672	72;0;0	464066
besancon;2002;1245;121	96;0;0	464066
besancon;2002;600;67	08;0;0	464066
besancon;2002;4765;609	80;0;0	464066
besancon;2002;805;1158	60;0;0	464066
besancon;2002;3551;2439	20;0;0	464066
besancon;2002;750;1829	40;0;0	464066
besancon;2002;2020;3312	80;0;0	464066
besancon;2002;740;2225	76;0;0	464066
besancon;2002;821;1524	48;0;0	464066
besancon;2002;930;2268	44;0;0	464066
besancon;2002;811;1829	96;0;0	464066
besancon;2002;748;1824	52;0;0	464066
besancon;2002;1011;2774	20;0;0	464066
besancon;2002;836;2294	00;0;0	464066
besancon;2002;748;1824	52;0;0	464066
besancon;2002;767;2104	64;0;0	464066
besancon;2002;954;2530	64;0;0	464066
besancon;2002;1018;2483	08;0;0	464066
besancon;2002;793;2176	04;0;0	464066
besancon;2002;816;1841	24;0;0	464066
besancon;2002;821;1852	52;0;0	464066
besancon;2002;813;2439	20;0;0	464066
besancon;2002;1059;2439	20;0;0	464066
besancon;2002;1018;2487	96;0;0	464066
besancon;2002;1036;2302	40;0;0	464066
besancon;2002;920;2244	08;0;0	464066
besancon;2002;773;1884	28;0;0	464066
besancon;2002;842;1920	00;0;0	464066
besancon;2002;1107;609	80;0;0	464066
besancon;2002;481;1220	00;0;0	464066
besancon;2002;2161;1720	00;0;0	464066
besancon;2002;998;1829	40;0;0	464066
besancon;2002;829;1524	48;0;0	464066
besancon;2002;764;1463	20;0;0	464066
besancon;2002;1098;1829	40;0;0	464066
besancon;2002;998;1829	40;0;0	464066
besancon;2002;913;2134	28;0;0	464066
besancon;2002;2121;4878	36;0;0	464066
besancon;2002;1492;2439	20;0;0	464066
besancon;2002;731;1768	40;0;0	464066
besancon;2002;550;2317	20;0;0	464066
besancon;2002;983;29	28;0;0	464066
besancon;2002;1190;29	28;0;0	464066
besancon;2002;851;2335	20;0;0	464066
besancon;2002;2854;880	00;0;0	464066
besancon;2004;990;3018	32;0;0	464066
besancon;2004;980;2987	84;0;0	464066
besancon;2004;1000;2317	24;0;0	464066
besancon;2004;389;1200	00;0;0	464066
besancon;2004;389;1200	00;0;0	464066
besancon;2004;1484;3760	00;0;0	464066
besancon;2004;437;1524	00;0;0	464066
besancon;2004;2400;4390	52;0;0	464066
besancon;2004;1034;3152	44;0;0	464066
besancon;2004;983;2996	96;0;0	464066
besancon;2004;1084;2120	00;0;0	464066
besancon;2004;307;269	28;0;0	464066
besancon;2004;153;343	08;0;0	464066
besancon;2004;1102;2200	00;0;0	464066
besancon;2004;1103;1600	00;0;0	464066
besancon;2004;1000;2439	20;0;0	464066
besancon;2004;1268;2405	60;0;0	464066
besancon;2004;1103;3000	00;0;0	464066
besancon;2004;268;114	40;0;0	464066
besancon;2004;1448;400	00;0;0	464066
besancon;2004;1022;2640	00;0;0	464066
besancon;2004;4313;3800	00;0;0	464066
besancon;2004;1133;400	00;0;0	464066
besancon;2004;925;200	00;0;0	464066
besancon;2004;1021;2400	00;0;0	464066
besancon;2004;851;2317	20;0;0	464066
besancon;2004;890;2713	44;0;0	464066
besancon;2004;947;183	00;0;0	464066
besancon;2004;2390;7286	60;0;0	464066
besancon;2004;1793;4472	52;0;0	464066
besancon;2004;119;91	48;0;0	464066
besancon;2004;1000;3048	80;0;0	464066
besancon;2004;1000;2525	76;0;0	464066
besancon;2004;844;2573	20;0;0	464066
besancon;2004;915;1216	24;0;0	464066
besancon;2004;1132;3048	80;0;0	464066
besancon;2004;942;122	00;0;0	464066
besancon;2004;1000;3480	00;0;0	464066
besancon;2004;748;1825	12;0;0	464066
besancon;2004;3509;3200	00;0;0	464066
besancon;2004;1004;2816	00;0;0	464066
besancon;2004;1009;2784	04;0;0	464066
besancon;2004;324;1224	24;0;0	464066
besancon;2006;175;10	72;0;0	464066
besancon;2006;834;3488	20;0;0	464066
besancon;2006;1213;4680	00;0;0	464066
besancon;2006;505;1620	04;0;0	464066
besancon;2006;7365;560	00;0;0	464066
besancon;2006;940;360	00;0;0	464066
besancon;2006;602;2046	80;0;0	464066
besancon;2006;602;2046	80;0;0	464066
besancon;2006;754;2412	80;0;0	464066
besancon;2006;1115;3360	00;0;0	464066
besancon;2006;353;776	60;0;0	464066
besancon;2006;4870;500	00;0;0	464066
besancon;2006;538;2080	00;0;0	464066
besancon;2006;648;2203	20;0;0	464066
besancon;2006;677;2301	80;0;0	464066
besancon;2006;603;2050	20;0;0	464066
besancon;2006;600;2040	00;0;0	464066
besancon;2006;1131;3400	00;0;0	464066
besancon;2006;2153;320	00;0;0	464066
besancon;2006;788;2679	20;0;0	464066
besancon;2006;772;2740	00;0;0	464066
besancon;2006;931;3300	00;0;0	464066
besancon;2006;2470;880	00;0;0	464066
besancon;2006;930;3400	00;0;0	464066
besancon;2006;836;2842	40;0;0	464066
besancon;2006;994;3379	60;0;0	464066
besancon;2006;1036;3140	00;0;0	464066
besancon;2006;951;2900	00;0;0	464066
besancon;2006;5364;10175	92;0;0	464066
besancon;2006;604;2053	60;0;0	464066
besancon;2006;603;2280	00;0;0	464066
besancon;2006;1172;1982	08;0;0	464066
besancon;2006;145;62	00;0;0	464066
besancon;2006;667;2560	00;0;0	464066
besancon;2006;1159;3960	00;0;0	464066
besancon;2006;522;2040	00;0;0	464066
besancon;2006;808;2880	00;0;0	464066
besancon;2006;878;2680	00;0;0	464066
[truncated: 4,285 more rows]
