# Supplementary material for: Housing land transaction data and structural econometric estimation of preference parameters for urban economic simulation models
Source: Data Brief. 2015 Oct 13;5:447–52. doi: 10.1016/j.dib.2015.09.047 (PMC4610962; doi:10.1016/j.dib.2015.09.047)
Supplement: Supplementary file 2 — Supplementary material [file mmc2.zip]

Archive with 6 entries (6 files):
- coi_disclosure_VG.pdf
- coi_disclosure_FP.pdf
- coi_disclosure_Geoffrey.pdf
- coi_disclosure_JC.pdf
- coi_disclosure_PD.pdf
- coi_disclosure_TI.pdf
